# Supplementary material for: New and noteworthy boletes from subtropical and tropical China
Source: MycoKeys. 2019 Feb 18;(46):55–96. doi: 10.3897/mycokeys.46.31470 (PMC6401544; doi:10.3897/mycokeys.46.31470)
Supplement: XML Treatment for Butyriboletus huangnianlaii [file mycokeys.46.31470-treatment1.xml]

<!DOCTYPE tp:taxon-treatment
  PUBLIC "-//TaxonX//DTD Taxonomic Treatment Publishing DTD v0 20100105//EN" "tax-treatment-NSO.dtd">
<tp:taxon-treatment xmlns:tp="http://www.plazi.org/taxpub"><tp:treatment-meta><kwd-group><label>Taxon classification</label><kwd><named-content xmlns:xlink="http://www.w3.org/1999/xlink" content-type="kingdom">Plantae</named-content></kwd><kwd><named-content xmlns:xlink="http://www.w3.org/1999/xlink" content-type="order">Boletales</named-content></kwd><kwd><named-content xmlns:xlink="http://www.w3.org/1999/xlink" content-type="family">Boletaceae</named-content></kwd></kwd-group><mixed-citation publication-type="journal"><person-group><name><surname>Chai</surname><given-names>Hui</given-names></name><name><surname>Liang</surname><given-names>Zhi-Qun</given-names></name><name><surname>Xue</surname><given-names>Rou</given-names></name><name><surname>Jiang</surname><given-names>Shuai</given-names></name><name><surname>Luo</surname><given-names>Shi-Hong</given-names></name><name><surname>Wang</surname><given-names>Yong</given-names></name><name><surname>Wu</surname><given-names>Lu-Ling</given-names></name><name><surname>Tang</surname><given-names>Li-Ping</given-names></name><name><surname>Chen</surname><given-names>Yun</given-names></name><name><surname>Hong</surname><given-names>Deng</given-names></name><name><surname>Zeng</surname><given-names>Nian-Kai</given-names></name></person-group><article-title>New and noteworthy boletes from subtropical and tropical China</article-title><source>MycoKeys</source><day>18</day><month>2</month><year>2019</year><volume>2019</volume><issue>46</issue><fpage>55</fpage><lpage>96</lpage><pub-id pub-id-type="doi">10.3897/mycokeys.46.31470</pub-id></mixed-citation></tp:treatment-meta><tp:nomenclature><label>1.</label><tp:taxon-name>
                <tp:taxon-name-part taxon-name-part-type="genus" reg="Butyriboletus">Butyriboletus</tp:taxon-name-part>
                <tp:taxon-name-part taxon-name-part-type="species" reg="huangnianlaii">huangnianlaii</tp:taxon-name-part>
                <object-id xmlns:xlink="http://www.w3.org/1999/xlink" content-type="mycobank" xlink:type="simple">MB828521</object-id>
              </tp:taxon-name><tp:taxon-authority>N.K. Zeng, H. Chai &amp; Zhi Q. Liang</tp:taxon-authority><tp:taxon-status xmlns:xlink="http://www.w3.org/1999/xlink" xlink:type="simple">sp. nov.</tp:taxon-status><xref ref-type="fig" rid="F4">Figures 4a, b</xref><xref ref-type="fig" rid="F7">, 7</xref></tp:nomenclature><tp:treatment-sec sec-type="Typification" id="SECID0EBTCK"><title>Typification.</title><p>CHINA. Fujian Province: Sanming City, Geshikao National Forest Park, elev. 420 m, 16 August 2017, <italic>N.K. Zeng 3246</italic> (<abbrev xmlns:xlink="http://www.w3.org/1999/xlink" content-type="institution" xlink:title="Fungal Herbarium of Hainan Medical University" id="ABBRID0EPTCK" xlink:type="simple">FHMU</abbrev> 2207, holotype). GenBank accession numbers: 28S = <ext-link xmlns:xlink="http://www.w3.org/1999/xlink" ext-link-type="gen" xlink:href="MH879689" xlink:type="simple">MH879689</ext-link>, ITS = <ext-link xmlns:xlink="http://www.w3.org/1999/xlink" ext-link-type="gen" xlink:href="MH885351" xlink:type="simple">MH885351</ext-link>, <italic>tef1</italic> = <ext-link xmlns:xlink="http://www.w3.org/1999/xlink" ext-link-type="gen" xlink:href="MH879718" xlink:type="simple">MH879718</ext-link>, <italic>rpb2</italic> = <ext-link xmlns:xlink="http://www.w3.org/1999/xlink" ext-link-type="gen" xlink:href="MH879741" xlink:type="simple">MH879741</ext-link>.</p></tp:treatment-sec><tp:treatment-sec sec-type="etymology" id="SECID0EYTCK"><title>Etymology.</title><p>Latin, “<italic>huangnianlaii</italic>” is named after Chinese mycologist Nian-Lai Huang, in honor of his contribution to mycology.</p></tp:treatment-sec><tp:treatment-sec sec-type="description" id="SECID0EIUCK"><title>Description.</title><p><italic>Basidiomata</italic> medium-sized to large. <italic>Pileus</italic> 5–11 cm in diameter, convex to applanate; surface dry, finely tomentose, pale brown (5D1–4D2), brown to reddish brown (5C2–6C2); context 0.6–2.2 cm thick in the center of the pileus, yellowish to yellow, changing blue quickly when injured. <italic>Hymenophore</italic> poroid, adnate or slightly depressed around apex of stipe; pores angular, about 0.5 mm in diameter, yellowish white (30A2) to yellowish brown (4A4), changing blue quickly when injured; tubes 0.4–0.8 cm in length. <italic>Stipe</italic> 4.5–8 × 1.3–2.5 cm, central, subcylindric, solid; surface dry, yellowish (30A2) when young, then brownish red (8D5), reticulate nearly to base; reticulum yellowish (1A2) when young, then brownish red (8D5); context yellowish to yellow, changing blue quickly when injured; basal mycelium white (1A1). <italic>Odor</italic> indistinct.</p><p><italic>Basidia</italic> 20–31 × 6–9 μm, clavate, thin-walled, colorless to yellowish in KOH; four-spored, sterigmata 3–4 μm in length. <italic>Basidiospores</italic> [40/2/2] (7–)7.5–10.5(–11) × 3–4 μm, Q=(2.00–)2.14–2.86(–3.14), <italic>Q<sub>m</sub></italic>=2.51 ± 0.27, subfusoid and inequilateral in side view with a weak or distinct suprahilar depression, elliptic-fusiform to subfusiform in ventral view, slightly thick-walled (to 0.5 μm), olive-brown to yellowish brown in KOH, smooth. <italic>Hymenophoral trama</italic> boletoid; composed of colorless to yellowish in KOH, 3–10 μm wide, thin- to slightly thick-walled (to 0.5 μm) hyphae. <italic>Cheilocystidia</italic> 32–53 × 7–12 μm, fusiform or subfusiform, thin-walled, yellowish in KOH, no encrustations. <italic>Pleurocystidia</italic> 40–60 × 8–13 μm, fusiform or subfusiform, thin-walled, yellowish in KOH, no encrustations. <italic>Pileipellis</italic> a trichoderm about 110 μm thick, composed of slightly interwoven, nearly colorless in KOH, 4–6 μm wide, thin-walled hyphae; terminal cells 30–50× 4–8 μm, clavate or subclavate, with obtuse apex. <italic>Pileal trama</italic> made up of hyphae 8–12 μm in diameter, thin-walled, colorless in KOH. <italic>Stipitipellis</italic> hymeniform about 120–140 μm thick, composed of thin- to slightly thick-walled (to 0.5 μm) emergent hyphae, colorless to yellowish in KOH, with clavate, subclavate, fusiform or subfusiform terminal cells (15–45 × 4–9 μm) , and occasionally with scattered clavate, 4-spored basidia. <italic>Stipe trama</italic> composed of longitudinally arranged, paral<!--PageBreak -->lel hyphae 3.5–7 μm wide, cylindrical, thin- to slightly thick-walled (up to 0.5 μm), colorless to yellowish in KOH, parallel hyphae. <italic>Clamp connections</italic> absent in all tissues.</p><fig id="F4" position="float" orientation="portrait"><label>Figure 4.</label><caption><p>
                  Basidiomata of boletes. <bold>a, b</bold><italic><tp:taxon-name><tp:taxon-name-part taxon-name-part-type="genus" reg="Butyriboletus">Butyriboletus</tp:taxon-name-part><tp:taxon-name-part taxon-name-part-type="species" reg="huangnianlaii">huangnianlaii</tp:taxon-name-part></tp:taxon-name></italic> (<abbrev xmlns:xlink="http://www.w3.org/1999/xlink" content-type="institution" xlink:title="Fungal Herbarium of Hainan Medical University" id="ABBRID0ELYCK" xlink:type="simple">FHMU</abbrev> 2207, holotype) <bold>c–f</bold><italic><tp:taxon-name><tp:taxon-name-part taxon-name-part-type="genus" reg="Caloboletus">Caloboletus</tp:taxon-name-part><tp:taxon-name-part taxon-name-part-type="species" reg="guanyui">guanyui</tp:taxon-name-part></tp:taxon-name></italic> (<bold>c–d</bold> from <abbrev xmlns:xlink="http://www.w3.org/1999/xlink" content-type="institution" xlink:title="Fungal Herbarium of Hainan Medical University" id="ABBRID0E6YCK" xlink:type="simple">FHMU</abbrev> 399; <bold>e</bold> from <abbrev xmlns:xlink="http://www.w3.org/1999/xlink" content-type="institution" xlink:title="Fungal Herbarium of Hainan Medical University" id="ABBRID0EGZCK" xlink:type="simple">FHMU</abbrev> 2224; f from <abbrev xmlns:xlink="http://www.w3.org/1999/xlink" content-type="institution" xlink:title="Fungal Herbarium of Hainan Medical University" id="ABBRID0ELZCK" xlink:type="simple">FHMU</abbrev> 2222) <bold>g–j</bold><italic><tp:taxon-name><tp:taxon-name-part taxon-name-part-type="genus" reg="Caloboletus">Caloboletus</tp:taxon-name-part><tp:taxon-name-part taxon-name-part-type="species" reg="xiangtoushanensis">xiangtoushanensis</tp:taxon-name-part></tp:taxon-name></italic> (<bold>g</bold> from <abbrev xmlns:xlink="http://www.w3.org/1999/xlink" content-type="institution" xlink:title="Fungal Herbarium of Hainan Medical University" id="ABBRID0E6ZCK" xlink:type="simple">FHMU</abbrev> 883 <bold>h, j</bold> from <abbrev xmlns:xlink="http://www.w3.org/1999/xlink" content-type="institution" xlink:title="Fungal Herbarium of Hainan Medical University" id="ABBRID0EG1CK" xlink:type="simple">FHMU</abbrev> 906 <bold>i</bold> from <abbrev xmlns:xlink="http://www.w3.org/1999/xlink" content-type="institution" xlink:title="Fungal Herbarium of Hainan Medical University" id="ABBRID0EN1CK" xlink:type="simple">FHMU</abbrev> 884) <bold>k, l</bold><italic><tp:taxon-name><tp:taxon-name-part taxon-name-part-type="genus" reg="Chalciporus">Chalciporus</tp:taxon-name-part><tp:taxon-name-part taxon-name-part-type="species" reg="radiatus">radiatus</tp:taxon-name-part></tp:taxon-name></italic> (<abbrev xmlns:xlink="http://www.w3.org/1999/xlink" content-type="institution" xlink:title="Fungal Herbarium of Hainan Medical University" id="ABBRID0E61CK" xlink:type="simple">FHMU</abbrev> 930). Photos by N.K. Zeng.</p></caption><graphic xmlns:xlink="http://www.w3.org/1999/xlink" xlink:href="mycokeys-46-055-g004.jpg" position="float" orientation="portrait" xlink:type="simple" id="oo_265010.jpg"/></fig></tp:treatment-sec><tp:treatment-sec sec-type="habitat" id="SECID0EP2CK"><title>Habitat.</title><p>Scattered on the ground in forests dominated by <italic><tp:taxon-name><tp:taxon-name-part taxon-name-part-type="genus" reg="Castanopsis">Castanopsis</tp:taxon-name-part><tp:taxon-name-part taxon-name-part-type="species" reg="kawakamii">kawakamii</tp:taxon-name-part></tp:taxon-name></italic> Hay.</p></tp:treatment-sec><tp:treatment-sec sec-type="distribution" id="SECID0EA3CK"><title>Distribution.</title><p>Southeastern China.</p></tp:treatment-sec><tp:treatment-sec sec-type="material" id="SECID0EF3CK"><title>Additional specimens examined.</title><p>CHINA. Fujian Province: Sanming City, Geshikao National Forest Park, elev. 420 m, 16 August 2017, <italic>N.K. Zeng 3245</italic> (<abbrev xmlns:xlink="http://www.w3.org/1999/xlink" content-type="institution" xlink:title="Fungal Herbarium of Hainan Medical University" id="ABBRID0ET3CK" xlink:type="simple">FHMU</abbrev> 2206).</p></tp:treatment-sec><tp:treatment-sec sec-type="notes" id="SECID0EY3CK"><title>Note.</title><p><italic><tp:taxon-name><tp:taxon-name-part taxon-name-part-type="genus" reg="Butyriboletus">Butyriboletus</tp:taxon-name-part><tp:taxon-name-part taxon-name-part-type="species" reg="huangnianlaii">huangnianlaii</tp:taxon-name-part></tp:taxon-name></italic> is characterized by a medium-sized to large basidioma, pileal surface densely covered with pale brown to reddish brown squamules, smaller basidiospores, and its association with fagaceous trees. It is both morphologically similar and phylogenetically related to <italic><tp:taxon-name><tp:taxon-name-part taxon-name-part-type="genus" reg="Butyriboletus">But.</tp:taxon-name-part><tp:taxon-name-part taxon-name-part-type="species" reg="pseudospeciosus">pseudospeciosus</tp:taxon-name-part></tp:taxon-name></italic> and <italic><tp:taxon-name><tp:taxon-name-part taxon-name-part-type="genus" reg="Butyriboletus">But.</tp:taxon-name-part><tp:taxon-name-part taxon-name-part-type="species" reg="roseoflavus">roseoflavus</tp:taxon-name-part></tp:taxon-name></italic> (Fig. <xref ref-type="fig" rid="F1">1</xref>). However, <italic><tp:taxon-name><tp:taxon-name-part taxon-name-part-type="genus" reg="Butyriboletus">But.</tp:taxon-name-part><tp:taxon-name-part taxon-name-part-type="species" reg="pseudospeciosus">pseudospeciosus</tp:taxon-name-part></tp:taxon-name></italic>, originally described from Yunnan Province of southwestern China, has a tomentose pileus without a reddish tinge, surface of pileus and stipe promptly staining blue when bruised, narrower cystidia and longer basidiospores measuring 9–11 × 3.5–4 μm (<xref ref-type="bibr" rid="B52">Wu et al. 2016a</xref>); <italic><tp:taxon-name><tp:taxon-name-part taxon-name-part-type="genus" reg="Butyriboletus">But.</tp:taxon-name-part><tp:taxon-name-part taxon-name-part-type="species" reg="roseoflavus">roseoflavus</tp:taxon-name-part></tp:taxon-name></italic>, originally described from Zhejiang Province of southeastern China, has a pinkish to purplish red or rose-red pileus with tomentose surface, longer basidiospores measuring 9–12 × 3–4 μm, and its association with <italic><tp:taxon-name><tp:taxon-name-part taxon-name-part-type="genus" reg="Pinus">Pinus</tp:taxon-name-part></tp:taxon-name></italic> spp. (<xref ref-type="bibr" rid="B1">Arora and Frank 2014</xref>; <xref ref-type="bibr" rid="B25">Li et al. 2014</xref>; <xref ref-type="bibr" rid="B52">Wu et al. 2016a</xref>).</p></tp:treatment-sec><tp:treatment-sec><!--Section generated to contain objects referenced in tp:taxon-treatment.--><fig id="F7" position="float" orientation="portrait"><label>Figure 7.</label><caption><p>Microscopic features of <italic><tp:taxon-name><tp:taxon-name-part taxon-name-part-type="genus" reg="Butyriboletus">Butyriboletus</tp:taxon-name-part><tp:taxon-name-part taxon-name-part-type="species" reg="huangnianlaii">huangnianlaii</tp:taxon-name-part></tp:taxon-name></italic> (<abbrev xmlns:xlink="http://www.w3.org/1999/xlink" content-type="institution" xlink:title="Fungal Herbarium of Hainan Medical University" id="ABBRID0EZQHK" xlink:type="simple">FHMU</abbrev> 2207, holotype). <bold>a</bold> Basidia and pleurocystidium <bold>b</bold> Basidiospores <bold>c</bold> Cheilocystidia <bold>d</bold> Pleurocystidia <bold>e</bold> Pileipellis <bold>f</bold> Stipitipellis. Scale bars: 10 μm.</p></caption><graphic xmlns:xlink="http://www.w3.org/1999/xlink" xlink:href="mycokeys-46-055-g007.jpg" position="float" orientation="portrait" xlink:type="simple" id="oo_265013.jpg"/></fig><fig id="F1" position="float" orientation="portrait"><label>Figure 1.</label><caption><p>Phylogenetic placement of <italic><tp:taxon-name><tp:taxon-name-part taxon-name-part-type="genus" reg="Butyriboletus">Butyriboletus</tp:taxon-name-part><tp:taxon-name-part taxon-name-part-type="species" reg="huangnianlaii">huangnianlaii</tp:taxon-name-part></tp:taxon-name></italic> inferred from a multilocus (28S, ITS, <italic>tef1</italic>, <italic>rpb</italic>2) dataset using RAxML. BS ≥ 50% and PP ≥ 0.95 are indicated above or below the branches as RAxML BS/PP.</p></caption><graphic xmlns:xlink="http://www.w3.org/1999/xlink" xlink:href="mycokeys-46-055-g001.jpg" position="float" orientation="portrait" xlink:type="simple" id="oo_265007.jpg"/></fig></tp:treatment-sec><ref-list><ref id="B52"><mixed-citation xmlns:xlink="http://www.w3.org/1999/xlink" xlink:type="simple"><person-group><name name-style="western"><surname>Wu</surname><given-names>G</given-names></name><name name-style="western"><surname>Li</surname><given-names>YC</given-names></name><name name-style="western"><surname>Zhu</surname><given-names>XT</given-names></name><name name-style="western"><surname>Zhao</surname><given-names>K</given-names></name><name name-style="western"><surname>Han</surname><given-names>LH</given-names></name><name name-style="western"><surname>Cui</surname><given-names>YY</given-names></name><name name-style="western"><surname>Li</surname><given-names>F</given-names></name><name name-style="western"><surname>Xu</surname><given-names>JP</given-names></name><name name-style="western"><surname>Yang</surname><given-names>ZL</given-names></name></person-group> (<year>2016a</year>) <article-title>One hundred noteworthy boletes from China.</article-title><source>Fungal Diversity</source><volume>81</volume>: <fpage>25</fpage>–<lpage>188</lpage>. <ext-link xlink:type="simple" ext-link-type="doi" xlink:href="10.1007/s13225-016-0375-8">https://doi.org/10.1007/s13225-016-0375-8</ext-link></mixed-citation></ref><ref id="B1"><mixed-citation xmlns:xlink="http://www.w3.org/1999/xlink" xlink:type="simple"><person-group><name name-style="western"><surname>Arora</surname><given-names>D</given-names></name><name name-style="western"><surname>Frank</surname><given-names>JL</given-names></name></person-group> (<year>2014</year>) <article-title>Clarifying the butter boletes: a new genus, <italic><tp:taxon-name><tp:taxon-name-part taxon-name-part-type="genus">Butyriboletus</tp:taxon-name-part></tp:taxon-name></italic>, is established to accommodate <tp:taxon-name><tp:taxon-name-part taxon-name-part-type="genus">Boletus</tp:taxon-name-part><tp:taxon-name-part taxon-name-part-type="infraspecific-rank">sect.</tp:taxon-name-part><tp:taxon-name-part taxon-name-part-type="section">Appendiculati</tp:taxon-name-part></tp:taxon-name>, and six new species are described.</article-title><source>Mycologia</source><volume>106</volume>: <fpage>464</fpage>–<lpage>480</lpage>. <ext-link xlink:type="simple" ext-link-type="doi" xlink:href="10.3852/13-052">https://doi.org/10.3852/13-052</ext-link></mixed-citation></ref><ref id="B25"><mixed-citation xmlns:xlink="http://www.w3.org/1999/xlink" xlink:type="simple"><person-group><name name-style="western"><surname>Li</surname><given-names>HB</given-names></name><name name-style="western"><surname>Wei</surname><given-names>HL</given-names></name><name name-style="western"><surname>Peng</surname><given-names>HZ</given-names></name><name name-style="western"><surname>Ding</surname><given-names>HM</given-names></name><name name-style="western"><surname>Wang</surname><given-names>LL</given-names></name><name name-style="western"><surname>He</surname><given-names>L</given-names></name><name name-style="western"><surname>Fu</surname><given-names>LZ</given-names></name></person-group> (<year>2014</year>) <article-title><italic><tp:taxon-name><tp:taxon-name-part taxon-name-part-type="genus">Boletus</tp:taxon-name-part><tp:taxon-name-part taxon-name-part-type="species">roseoflavus</tp:taxon-name-part></tp:taxon-name></italic>, a new species of <tp:taxon-name><tp:taxon-name-part taxon-name-part-type="genus">Boletus</tp:taxon-name-part></tp:taxon-name> in section <tp:taxon-name><tp:taxon-name-part taxon-name-part-type="genus"/><tp:taxon-name-part taxon-name-part-type="section">Appendiculati</tp:taxon-name-part></tp:taxon-name> from China.</article-title><source>Mycological Progress</source><volume>13</volume>: <fpage>21</fpage>–<lpage>31</lpage>. <ext-link xlink:type="simple" ext-link-type="doi" xlink:href="10.1007/s11557-013-0888-4">https://doi.org/10.1007/s11557-013-0888-4</ext-link></mixed-citation></ref></ref-list></tp:taxon-treatment>
