# Supplementary material for: New and noteworthy boletes from subtropical and tropical China
Source: MycoKeys. 2019 Feb 18;(46):55–96. doi: 10.3897/mycokeys.46.31470 (PMC6401544; doi:10.3897/mycokeys.46.31470)
Supplement: XML Treatment for Caloboletus guanyui [file mycokeys.46.31470-treatment2.xml]

<!DOCTYPE tp:taxon-treatment
  PUBLIC "-//TaxonX//DTD Taxonomic Treatment Publishing DTD v0 20100105//EN" "tax-treatment-NSO.dtd">
<tp:taxon-treatment xmlns:tp="http://www.plazi.org/taxpub"><tp:treatment-meta><kwd-group><label>Taxon classification</label><kwd><named-content xmlns:xlink="http://www.w3.org/1999/xlink" content-type="kingdom">Plantae</named-content></kwd><kwd><named-content xmlns:xlink="http://www.w3.org/1999/xlink" content-type="order">Boletales</named-content></kwd><kwd><named-content xmlns:xlink="http://www.w3.org/1999/xlink" content-type="family">Boletaceae</named-content></kwd></kwd-group><mixed-citation publication-type="journal"><person-group><name><surname>Chai</surname><given-names>Hui</given-names></name><name><surname>Liang</surname><given-names>Zhi-Qun</given-names></name><name><surname>Xue</surname><given-names>Rou</given-names></name><name><surname>Jiang</surname><given-names>Shuai</given-names></name><name><surname>Luo</surname><given-names>Shi-Hong</given-names></name><name><surname>Wang</surname><given-names>Yong</given-names></name><name><surname>Wu</surname><given-names>Lu-Ling</given-names></name><name><surname>Tang</surname><given-names>Li-Ping</given-names></name><name><surname>Chen</surname><given-names>Yun</given-names></name><name><surname>Hong</surname><given-names>Deng</given-names></name><name><surname>Zeng</surname><given-names>Nian-Kai</given-names></name></person-group><article-title>New and noteworthy boletes from subtropical and tropical China</article-title><source>MycoKeys</source><day>18</day><month>2</month><year>2019</year><volume>2019</volume><issue>46</issue><fpage>55</fpage><lpage>96</lpage><pub-id pub-id-type="doi">10.3897/mycokeys.46.31470</pub-id></mixed-citation></tp:treatment-meta><tp:nomenclature><label>2.</label><tp:taxon-name>
                <tp:taxon-name-part taxon-name-part-type="genus" reg="Caloboletus">Caloboletus</tp:taxon-name-part>
                <tp:taxon-name-part taxon-name-part-type="species" reg="guanyui">guanyui</tp:taxon-name-part>
                <object-id xmlns:xlink="http://www.w3.org/1999/xlink" content-type="mycobank" xlink:type="simple">MB828522</object-id>
              </tp:taxon-name><tp:taxon-authority>N.K. Zeng, H.Chai &amp; S.Jiang</tp:taxon-authority><tp:taxon-status xmlns:xlink="http://www.w3.org/1999/xlink" xlink:type="simple">nom. nov.</tp:taxon-status><xref ref-type="fig" rid="F4">Figures 4c–f</xref><xref ref-type="fig" rid="F8">, 8</xref><tp:nomenclature-citation-list><tp:nomenclature-citation><tp:taxon-name>
                    <tp:taxon-name-part taxon-name-part-type="genus" reg="Boletus">Boletus</tp:taxon-name-part>
                    <tp:taxon-name-part taxon-name-part-type="species" reg="quercinus">quercinus</tp:taxon-name-part>
                  </tp:taxon-name><comment>Hongo, Memoirs of Shiga University 17: 92, 1967 (nom. illeg., later homonym)</comment></tp:nomenclature-citation><tp:nomenclature-citation><tp:taxon-name>
                    <tp:taxon-name-part taxon-name-part-type="genus" reg="Boletus"/>
                    <tp:taxon-name-part taxon-name-part-type="species" reg="quercinus"/>
                  </tp:taxon-name><comment>non <tp:taxon-name><tp:taxon-name-part taxon-name-part-type="genus" reg="Boletus">Boletus</tp:taxon-name-part><tp:taxon-name-part taxon-name-part-type="species" reg="quercinus">quercinus</tp:taxon-name-part></tp:taxon-name> Schrad., Spicilegium Florae Germanicae 1: 157, 1794 </comment></tp:nomenclature-citation><tp:nomenclature-citation><tp:taxon-name>
                    <tp:taxon-name-part taxon-name-part-type="genus" reg="Boletus"/>
                    <tp:taxon-name-part taxon-name-part-type="species" reg="quercinus"/>
                  </tp:taxon-name><comment>non <tp:taxon-name><tp:taxon-name-part taxon-name-part-type="genus" reg="Boletus">Boletus</tp:taxon-name-part><tp:taxon-name-part taxon-name-part-type="species" reg="quercinus">quercinus</tp:taxon-name-part></tp:taxon-name> (Pilát) Hlaváček, Mykologický Sborník 67(3): 87, 1990 (nom. illeg., later homonym) </comment></tp:nomenclature-citation></tp:nomenclature-citation-list><!--PageBreak --></tp:nomenclature><tp:treatment-sec sec-type="etymology" id="SECID0EXGDK"><title>Etymology.</title><p>Latin, “<italic>guanyui</italic>” is named for Guan Yu, a historic Chinese hero, said to have a reddish face, and thus sharing the same color of pores of the species when young.</p><!--PageBreak --></tp:treatment-sec><tp:treatment-sec sec-type="description" id="SECID0EIHDK"><title>Description.</title><p><italic>Basidiomata</italic> medium-sized to large. <italic>Pileus</italic> 5–10 cm in diameter, convex to applanate; surface dry, finely tomentose, dirty white to pale brown; context 0.5–1.8 cm thick in the center of the pileus, white, changing bluish quickly when injured, then back to white. <italic>Hymenophore</italic> poroid, depressed around apex of stipe; pores subround, 0.3–0.5 mm in diameter, reddish to reddish brown when young, then yellow or yellowish brown, changing bluish black when injured; tubes about 0.5–1 cm in length, yellowish, changing bluish quickly when injured. <italic>Stipe</italic> 5.5–9 × 0.7–1.5 cm, central, subcylindric, solid, usually flexuous; surface dry, densely covered with pale brown, brown to reddish brown, minute squamules; context white, sometimes tinged with pale red, unchanging in color when injured; basal mycelium white. <italic>Odor</italic> indistinct.</p><p><italic>Basidia</italic> 21–30 × 6–8 μm, clavate, thin-walled, colorless to yellowish in KOH; four-spored, sterigmata 3–4 μm in length. <italic>Basidiospores</italic> [220/12/5] (8.5–)9–11(–12) × 3.5–4.5 μm, Q=(2.00–)2.22–2.67(–2.86), <italic>Q<sub>m</sub></italic>=2.43 ± 0.17, subfusoid and inequilateral in side view with a weak or distinct suprahilar depression, elliptic-fusiform to subfusiform in ventral view, slightly thick-walled (to 0.5 μm), olive-brown to yellowish brown in KOH, smooth. <italic>Hymenophoral trama</italic> boletoid; composed of yellowish in KOH, 4–10 μm wide, thin-walled hyphae. <italic>Cheilocystidia</italic> 25–40 × 7–10 μm, fusiform or subfusiform, thin-walled, colorless to yellowish in KOH, no encrustations. <italic>Pleurocystidia</italic> 35–45 × 6–11 μm, fusiform or subfusiform, thin-walled, colorless to yellowish in KOH, no encrustations. <italic>Pileipellis</italic> a trichoderm about 100–200 μm thick, composed of slightly interwoven, nearly colorless in KOH, 5–8 μm wide, thin-walled hyphae; terminal cells 28–35 × 5–10 μm, clavate or subclavate, with obtuse apex. <italic>Pileal trama</italic> made up of hyphae 4–8 μm in diameter, slightly thick-walled (to 0.5 μm), colorless to yellowish in KOH. <italic>Stipitipellis</italic> hymeniform about 80–100 μm thick, composed of thin-walled emergent hyphae, yellowish in KOH, with clavate, subclavate, fusiform or subfusiform terminal cells (27–43 × 6–11 μm), and occasionally with scattered clavate, 4-spored basidia. <italic>Stipe trama</italic> composed of longitudinally arranged, parallel hyphae 3–6 μm wide, cylindrical, thin-walled, colorless to yellowish in KOH. <italic>Clamp connections</italic> absent in all tissues.</p></tp:treatment-sec><tp:treatment-sec sec-type="habitat" id="SECID0EOKDK"><title>Habitat.</title><p>Gregarious on the ground in forests dominated by <italic><tp:taxon-name><tp:taxon-name-part taxon-name-part-type="genus" reg="Castanopsis">Castanopsis</tp:taxon-name-part><tp:taxon-name-part taxon-name-part-type="species" reg="kawakamii">kawakamii</tp:taxon-name-part></tp:taxon-name></italic> Hay. or <italic><tp:taxon-name><tp:taxon-name-part taxon-name-part-type="genus" reg="Lithocarpus">Lithocarpus</tp:taxon-name-part></tp:taxon-name></italic> spp.</p></tp:treatment-sec><tp:treatment-sec sec-type="distribution" id="SECID0EGLDK"><title>Distribution.</title><p>Southeastern and southern China; Japan (<xref ref-type="bibr" rid="B18">Hongo 1967</xref>).</p></tp:treatment-sec><tp:treatment-sec sec-type="material" id="SECID0EQLDK"><title>Specimens examined.</title><p>CHINA. Hainan Province: Ledong County, Yinggeling National Nature Reserve, elev. 650 m, 4 June 2017, <italic>N.K. Zeng 3058</italic> (<abbrev xmlns:xlink="http://www.w3.org/1999/xlink" content-type="institution" xlink:title="Fungal Herbarium of Hainan Medical University" id="ABBRID0E5LDK" xlink:type="simple">FHMU</abbrev> 2019); same location, 5 June 2017, <italic>N.K. Zeng 3079</italic> (<abbrev xmlns:xlink="http://www.w3.org/1999/xlink" content-type="institution" xlink:title="Fungal Herbarium of Hainan Medical University" id="ABBRID0ELMDK" xlink:type="simple">FHMU</abbrev> 2040). Fujian Province: Zhangping County, Tiantai National Forest Park, elev. 350 m, 28 August 2009, <italic>N.K. Zeng 635</italic> (<abbrev xmlns:xlink="http://www.w3.org/1999/xlink" content-type="institution" xlink:title="Fungal Herbarium of Hainan Medical University" id="ABBRID0EYMDK" xlink:type="simple">FHMU</abbrev> 399); Sanming City, Geshikao National Forest Park, elev. 420 m, 16 August 2017, <italic>N.K. Zeng 3257</italic> (<abbrev xmlns:xlink="http://www.w3.org/1999/xlink" content-type="institution" xlink:title="Fungal Herbarium of Hainan Medical University" id="ABBRID0EFNDK" xlink:type="simple">FHMU</abbrev> 2218); same location and date, <italic>N.K. Zeng 3261</italic> (<abbrev xmlns:xlink="http://www.w3.org/1999/xlink" content-type="institution" xlink:title="Fungal Herbarium of Hainan Medical University" id="ABBRID0ESNDK" xlink:type="simple">FHMU</abbrev> 2222); Yongan City, Tianbaoyan National Nature Reserve, elev. 600 m, 17 August 2017, <italic>N.K. Zeng 3263</italic> (<abbrev xmlns:xlink="http://www.w3.org/1999/xlink" content-type="institution" xlink:title="Fungal Herbarium of Hainan Medical University" id="ABBRID0E6NDK" xlink:type="simple">FHMU</abbrev> 2224).</p></tp:treatment-sec><tp:treatment-sec sec-type="notes" id="SECID0EEODK"><title>Note.</title><p><italic><tp:taxon-name><tp:taxon-name-part taxon-name-part-type="genus" reg="Caloboletus">Caloboletus</tp:taxon-name-part><tp:taxon-name-part taxon-name-part-type="species" reg="guanyui">guanyui</tp:taxon-name-part></tp:taxon-name></italic> was originally described as <italic><tp:taxon-name><tp:taxon-name-part taxon-name-part-type="genus" reg="Boletus">B.</tp:taxon-name-part><tp:taxon-name-part taxon-name-part-type="species" reg="quercinus">quercinus</tp:taxon-name-part></tp:taxon-name></italic> from Japan (<xref ref-type="bibr" rid="B18">Hongo 1967</xref>). Nomenclaturally, the epithet <italic><tp:taxon-name><tp:taxon-name-part taxon-name-part-type="genus" reg="Boletus"/><tp:taxon-name-part taxon-name-part-type="species" reg="quercinus">quercinus</tp:taxon-name-part></tp:taxon-name></italic> of this species is an illegitimate <!--PageBreak -->name, because <xref ref-type="bibr" rid="B37">Schrader (1794)</xref> described a species using the same epithet before <xref ref-type="bibr" rid="B18">Hongo (1967)</xref>. Therefore, the new epithet <italic><tp:taxon-name><tp:taxon-name-part taxon-name-part-type="genus" reg="Caloboletus"/><tp:taxon-name-part taxon-name-part-type="species" reg="guanyui">guanyui</tp:taxon-name-part></tp:taxon-name></italic> is proposed here for this species. Moreover, morphological and molecular evidence indicates the taxon is a member of the genus <italic><tp:taxon-name><tp:taxon-name-part taxon-name-part-type="genus" reg="Caloboletus">Caloboletus</tp:taxon-name-part></tp:taxon-name></italic> (Fig. <xref ref-type="fig" rid="F2">2</xref>), and is characterized by a dirty-white to pale-brown pileus, pores reddish to reddish brown when young, then yellow or yellowish brown, changing bluish black when injured, and a stipe densely covered with pale-brown, brown to reddish-brown squamules. Morphologically, <italic><tp:taxon-name><tp:taxon-name-part taxon-name-part-type="genus" reg="Caloboletus">C.</tp:taxon-name-part><tp:taxon-name-part taxon-name-part-type="species" reg="taienus">taienus</tp:taxon-name-part></tp:taxon-name></italic> and <italic><tp:taxon-name><tp:taxon-name-part taxon-name-part-type="genus" reg="Caloboletus">C.</tp:taxon-name-part><tp:taxon-name-part taxon-name-part-type="species" reg="xiangtoushanensis">xiangtoushanensis</tp:taxon-name-part></tp:taxon-name></italic> also have reddish pores (<xref ref-type="bibr" rid="B3">Bessette et al. 2016</xref>; <xref ref-type="bibr" rid="B69">Zhang et al. 2017</xref>), however, a dirty-white to pale-brown pileus easily distinguishes <italic><tp:taxon-name><tp:taxon-name-part taxon-name-part-type="genus" reg="Caloboletus">C.</tp:taxon-name-part><tp:taxon-name-part taxon-name-part-type="species" reg="guanyui">guanyui</tp:taxon-name-part></tp:taxon-name></italic> from the two taxa. Phylogenetically <italic><tp:taxon-name><tp:taxon-name-part taxon-name-part-type="genus" reg="Caloboletus">C.</tp:taxon-name-part><tp:taxon-name-part taxon-name-part-type="species" reg="guanyui">guanyui</tp:taxon-name-part></tp:taxon-name></italic> is closely related to <italic><tp:taxon-name><tp:taxon-name-part taxon-name-part-type="genus" reg="Caloboletus">C.</tp:taxon-name-part><tp:taxon-name-part taxon-name-part-type="species" reg="firmus">firmus</tp:taxon-name-part></tp:taxon-name></italic> (Frost) Vizzini (Fig. <xref ref-type="fig" rid="F2">2</xref>), however, <italic><tp:taxon-name><tp:taxon-name-part taxon-name-part-type="genus" reg="Caloboletus">C.</tp:taxon-name-part><tp:taxon-name-part taxon-name-part-type="species" reg="firmus">firmus</tp:taxon-name-part></tp:taxon-name></italic> has a stipe covered with whitish or reddish reticula, and it is restricted to North and Central America (<xref ref-type="bibr" rid="B3">Bessette et al. 2016</xref>).</p></tp:treatment-sec><tp:treatment-sec><!--Section generated to contain objects referenced in tp:taxon-treatment.--><fig id="F4" position="float" orientation="portrait"><label>Figure 4.</label><caption><p>
                  Basidiomata of boletes. <bold>a, b</bold><italic><tp:taxon-name><tp:taxon-name-part taxon-name-part-type="genus" reg="Butyriboletus">Butyriboletus</tp:taxon-name-part><tp:taxon-name-part taxon-name-part-type="species" reg="huangnianlaii">huangnianlaii</tp:taxon-name-part></tp:taxon-name></italic> (<abbrev xmlns:xlink="http://www.w3.org/1999/xlink" content-type="institution" xlink:title="Fungal Herbarium of Hainan Medical University" id="ABBRID0ELYCK" xlink:type="simple">FHMU</abbrev> 2207, holotype) <bold>c–f</bold><italic><tp:taxon-name><tp:taxon-name-part taxon-name-part-type="genus" reg="Caloboletus">Caloboletus</tp:taxon-name-part><tp:taxon-name-part taxon-name-part-type="species" reg="guanyui">guanyui</tp:taxon-name-part></tp:taxon-name></italic> (<bold>c–d</bold> from <abbrev xmlns:xlink="http://www.w3.org/1999/xlink" content-type="institution" xlink:title="Fungal Herbarium of Hainan Medical University" id="ABBRID0E6YCK" xlink:type="simple">FHMU</abbrev> 399; <bold>e</bold> from <abbrev xmlns:xlink="http://www.w3.org/1999/xlink" content-type="institution" xlink:title="Fungal Herbarium of Hainan Medical University" id="ABBRID0EGZCK" xlink:type="simple">FHMU</abbrev> 2224; f from <abbrev xmlns:xlink="http://www.w3.org/1999/xlink" content-type="institution" xlink:title="Fungal Herbarium of Hainan Medical University" id="ABBRID0ELZCK" xlink:type="simple">FHMU</abbrev> 2222) <bold>g–j</bold><italic><tp:taxon-name><tp:taxon-name-part taxon-name-part-type="genus" reg="Caloboletus">Caloboletus</tp:taxon-name-part><tp:taxon-name-part taxon-name-part-type="species" reg="xiangtoushanensis">xiangtoushanensis</tp:taxon-name-part></tp:taxon-name></italic> (<bold>g</bold> from <abbrev xmlns:xlink="http://www.w3.org/1999/xlink" content-type="institution" xlink:title="Fungal Herbarium of Hainan Medical University" id="ABBRID0E6ZCK" xlink:type="simple">FHMU</abbrev> 883 <bold>h, j</bold> from <abbrev xmlns:xlink="http://www.w3.org/1999/xlink" content-type="institution" xlink:title="Fungal Herbarium of Hainan Medical University" id="ABBRID0EG1CK" xlink:type="simple">FHMU</abbrev> 906 <bold>i</bold> from <abbrev xmlns:xlink="http://www.w3.org/1999/xlink" content-type="institution" xlink:title="Fungal Herbarium of Hainan Medical University" id="ABBRID0EN1CK" xlink:type="simple">FHMU</abbrev> 884) <bold>k, l</bold><italic><tp:taxon-name><tp:taxon-name-part taxon-name-part-type="genus" reg="Chalciporus">Chalciporus</tp:taxon-name-part><tp:taxon-name-part taxon-name-part-type="species" reg="radiatus">radiatus</tp:taxon-name-part></tp:taxon-name></italic> (<abbrev xmlns:xlink="http://www.w3.org/1999/xlink" content-type="institution" xlink:title="Fungal Herbarium of Hainan Medical University" id="ABBRID0E61CK" xlink:type="simple">FHMU</abbrev> 930). Photos by N.K. Zeng.</p></caption><graphic xmlns:xlink="http://www.w3.org/1999/xlink" xlink:href="mycokeys-46-055-g004.jpg" position="float" orientation="portrait" xlink:type="simple" id="oo_265010.jpg"/></fig><fig id="F8" position="float" orientation="portrait"><label>Figure 8.</label><caption><p>Microscopic features of <italic><tp:taxon-name><tp:taxon-name-part taxon-name-part-type="genus" reg="Caloboletus">Caloboletus</tp:taxon-name-part><tp:taxon-name-part taxon-name-part-type="species" reg="guanyui">guanyui</tp:taxon-name-part></tp:taxon-name></italic> (<abbrev xmlns:xlink="http://www.w3.org/1999/xlink" content-type="institution" xlink:title="Fungal Herbarium of Hainan Medical University" id="ABBRID0EISHK" xlink:type="simple">FHMU</abbrev> 2040). <bold>a</bold> Basidia and pleurocystidia <bold>b</bold> Basidiospores <bold>c</bold> Cheilocystidia <bold>d</bold> Pleurocystidia <bold>e</bold> Pileipellis <bold>f</bold> Stipitipellis. Scale bars: 10 μm.</p></caption><graphic xmlns:xlink="http://www.w3.org/1999/xlink" xlink:href="mycokeys-46-055-g008.jpg" position="float" orientation="portrait" xlink:type="simple" id="oo_265014.jpg"/></fig><fig id="F2" position="float" orientation="portrait"><label>Figure 2.</label><caption><p>Phylogenetic placement of <italic><tp:taxon-name><tp:taxon-name-part taxon-name-part-type="genus" reg="Neoboletus">Neoboletus</tp:taxon-name-part><tp:taxon-name-part taxon-name-part-type="species" reg="multipunctatus">multipunctatus</tp:taxon-name-part></tp:taxon-name></italic>, <italic><tp:taxon-name><tp:taxon-name-part taxon-name-part-type="genus" reg="Sutorius">Sutorius</tp:taxon-name-part><tp:taxon-name-part taxon-name-part-type="species" reg="subrufus">subrufus</tp:taxon-name-part></tp:taxon-name></italic> and <italic><tp:taxon-name><tp:taxon-name-part taxon-name-part-type="genus" reg="Caloboletus">Caloboletus</tp:taxon-name-part><tp:taxon-name-part taxon-name-part-type="species" reg="guanyui">guanyui</tp:taxon-name-part></tp:taxon-name></italic> inferred from a multilocus (28S, ITS, <italic>tef1</italic>, <italic>rpb</italic>2) dataset using RAxML. BS ≥ 50% and PP ≥ 0.95 are indicated above or below the branches as RAxML BS/PP.</p></caption><graphic xmlns:xlink="http://www.w3.org/1999/xlink" xlink:href="mycokeys-46-055-g002.jpg" position="float" orientation="portrait" xlink:type="simple" id="oo_265008.jpg"/></fig></tp:treatment-sec><ref-list><ref id="B18"><mixed-citation xmlns:xlink="http://www.w3.org/1999/xlink" xlink:type="simple"><person-group><name name-style="western"><surname>Hongo</surname><given-names>T</given-names></name></person-group> (<year>1967</year>) <article-title>Notulae mycologicae (6).</article-title><source>Memoirs of Shiga University Press</source><volume>17</volume>: <fpage>89</fpage>–<lpage>95</lpage>.</mixed-citation></ref><ref id="B37"><mixed-citation xmlns:xlink="http://www.w3.org/1999/xlink" xlink:type="simple"><person-group><name name-style="western"><surname>Schrader</surname><given-names>HA</given-names></name></person-group> (<year>1794</year>) Spicilegium Florae Germanicae: 1–194.</mixed-citation></ref><ref id="B3"><mixed-citation xmlns:xlink="http://www.w3.org/1999/xlink" xlink:type="simple"><person-group><name name-style="western"><surname>Bessette</surname><given-names>AE</given-names></name><name name-style="western"><surname>Roody</surname><given-names>WC</given-names></name><name name-style="western"><surname>Bessette</surname><given-names>AR</given-names></name></person-group> (<year>2016</year>) <source>Boletes of Eastern North America.</source><publisher-name>Syracuse University Press</publisher-name>, <publisher-loc>Syracuse, New York</publisher-loc>, <size units="page">536 pp</size>.</mixed-citation></ref><ref id="B69"><mixed-citation xmlns:xlink="http://www.w3.org/1999/xlink" xlink:type="simple"><person-group><name name-style="western"><surname>Zhang</surname><given-names>M</given-names></name><name name-style="western"><surname>Li</surname><given-names>TH</given-names></name><name name-style="western"><surname>Gelardi</surname><given-names>M</given-names></name><name name-style="western"><surname>Song</surname><given-names>B</given-names></name><name name-style="western"><surname>Zhong</surname><given-names>XJ</given-names></name></person-group> (<year>2017</year>) <article-title>A new species and a new combination of <italic><tp:taxon-name><tp:taxon-name-part taxon-name-part-type="genus">Caloboletus</tp:taxon-name-part></tp:taxon-name></italic> from China.</article-title><source>Phytotaxa</source><volume>309</volume>: <fpage>118</fpage>–<lpage>126</lpage>. <ext-link xlink:type="simple" ext-link-type="doi" xlink:href="10.11646/phytotaxa.309.2.2">https://doi.org/10.11646/phytotaxa.309.2.2</ext-link></mixed-citation></ref></ref-list></tp:taxon-treatment>
