# Supplementary material for: New and noteworthy boletes from subtropical and tropical China
Source: MycoKeys. 2019 Feb 18;(46):55–96. doi: 10.3897/mycokeys.46.31470 (PMC6401544; doi:10.3897/mycokeys.46.31470)
Supplement: XML Treatment for Caloboletus xiangtoushanensis [file mycokeys.46.31470-treatment3.xml]

<!DOCTYPE tp:taxon-treatment
  PUBLIC "-//TaxonX//DTD Taxonomic Treatment Publishing DTD v0 20100105//EN" "tax-treatment-NSO.dtd">
<tp:taxon-treatment xmlns:tp="http://www.plazi.org/taxpub"><tp:treatment-meta><kwd-group><label>Taxon classification</label><kwd><named-content xmlns:xlink="http://www.w3.org/1999/xlink" content-type="kingdom">Plantae</named-content></kwd><kwd><named-content xmlns:xlink="http://www.w3.org/1999/xlink" content-type="order">Boletales</named-content></kwd><kwd><named-content xmlns:xlink="http://www.w3.org/1999/xlink" content-type="family">Boletaceae</named-content></kwd></kwd-group><mixed-citation publication-type="journal"><person-group><name><surname>Chai</surname><given-names>Hui</given-names></name><name><surname>Liang</surname><given-names>Zhi-Qun</given-names></name><name><surname>Xue</surname><given-names>Rou</given-names></name><name><surname>Jiang</surname><given-names>Shuai</given-names></name><name><surname>Luo</surname><given-names>Shi-Hong</given-names></name><name><surname>Wang</surname><given-names>Yong</given-names></name><name><surname>Wu</surname><given-names>Lu-Ling</given-names></name><name><surname>Tang</surname><given-names>Li-Ping</given-names></name><name><surname>Chen</surname><given-names>Yun</given-names></name><name><surname>Hong</surname><given-names>Deng</given-names></name><name><surname>Zeng</surname><given-names>Nian-Kai</given-names></name></person-group><article-title>New and noteworthy boletes from subtropical and tropical China</article-title><source>MycoKeys</source><day>18</day><month>2</month><year>2019</year><volume>2019</volume><issue>46</issue><fpage>55</fpage><lpage>96</lpage><pub-id pub-id-type="doi">10.3897/mycokeys.46.31470</pub-id></mixed-citation></tp:treatment-meta><tp:nomenclature><label>3.</label><tp:taxon-name>
                <tp:taxon-name-part taxon-name-part-type="genus" reg="Caloboletus">Caloboletus</tp:taxon-name-part>
                <tp:taxon-name-part taxon-name-part-type="species" reg="xiangtoushanensis">xiangtoushanensis</tp:taxon-name-part>
              </tp:taxon-name><tp:taxon-authority>Ming Zhang, T.H. Li &amp; X.J. Zhong, Phytotaxa 309: 119, 2017</tp:taxon-authority><xref ref-type="fig" rid="F4">Figures 4g–j</xref><xref ref-type="fig" rid="F9">, 9</xref></tp:nomenclature><tp:treatment-sec sec-type="description" id="SECID0ETUDK"><title>Description.</title><p><italic>Basidiomata</italic> medium-sized to large. <italic>Pileus</italic> 5.5–11 cm in diameter, convex to plane; surface dry, tomentose, yellowish brown, pale brown to brown; context 1–1.5 cm thick in the center of the pileus, yellowish, changing blue quickly when injured. <italic>Hymenophore</italic> poroid, adnate to depressed around apex of stipe; pores subround to angular, 0.5–1 mm in diameter, yellow, sometimes brownish red, changing blue quickly when injured; tubes 0.5–1.4 cm in length, yellowish, changing blue quickly when injured. <italic>Stipe</italic> 5–9 × 0.9–1.6 cm, central, subcylindric, solid, usually flexuous; surface dry, upper part covered with reddish brown, minute squamules, middle and lower part covered with brown minute squamules; context yellowish, changing blue quickly when injured; basal mycelium white. <italic>Odor</italic> indistinct.</p><p><italic>Basidia</italic> 25–35 × 5–10 μm, clavate, thin-walled, colorless to yellowish in KOH; four-spored, sterigmata 3–4 μm in length. <italic>Basidiospores</italic> [140/8/3] (9.5–)10–11.5(–13) × 3.5–4.5 μm, Q=(2.11–)2.44–3.00(–3.29), <italic>Q<sub>m</sub></italic>=2.76 ± 0.21, subfusoid and inequilateral in side view with a weak or distinct suprahilar depression, elliptic-fusiform to subfusiform in ventral view, slightly thick-walled (to 0.5 μm), olive-brown to yellowish brown in KOH, smooth. <italic>Hymenophoral trama</italic> boletoid; composed of colorless to yellowish in KOH, 4–10 μm wide, thin-walled hyphae. <italic>Cheilocystidia</italic> 25–45 × 7–10 μm, fusiform or subfusiform, thin-walled, colorless in KOH, no encrustations. <italic>Pleurocystidia</italic> 30–50 × 7–12 μm, fusiform or subfusiform, thin-walled, colorless in KOH, no encrustations. <italic>Pileipellis</italic> a trichoderm about 70–100 μm thick, composed of slightly interwoven, colorless or yellowish in KOH, 4–7 μm wide, thin-walled hyphae; terminal cells 35–55 × 4–7 μm, clavate or subclavate, with obtuse apex. <italic>Pileal trama</italic> made up of hyphae 3.5–7 μm in diameter, thin-walled, colorless to yellowish in KOH. <italic>Stipitipellis</italic> hymeniform about 60–80 μm thick, composed of thin- to slightly thick-walled (to 0.5 μm) emergent hyphae, colorless to yellowish in KOH, with clavate, subclavate, fusiform or subfusiform terminal cells (15–46 × 5–8 μm), and occasionally with scattered clavate, four-spored basidia. <italic>Stipe trama</italic> composed of longitudinally arranged, parallel hyphae 3.5–8 μm wide, cylindrical, thin- to slightly thick-walled (to 0.5 μm), yellowish in KOH. <italic>Clamp connections</italic> absent in all tissues.</p></tp:treatment-sec><tp:treatment-sec sec-type="habitat" id="SECID0EZXDK"><title>Habitat.</title><p>Solitary or gregarious on the ground in forests dominated by fagaceous trees.</p></tp:treatment-sec><tp:treatment-sec sec-type="distribution" id="SECID0E5XDK"><title>Distribution.</title><p>Southeastern and southern China.</p></tp:treatment-sec><tp:treatment-sec sec-type="material" id="SECID0EDYDK"><title>Specimens examined.</title><p>CHINA. Fujian Province: Zhangping County, Xinqiao Town, Chengkou Village, elev. 350 m, 30 July 2013, <italic>N.K. Zeng 1330</italic> (<abbrev xmlns:xlink="http://www.w3.org/1999/xlink" content-type="institution" xlink:title="Fungal Herbarium of Hainan Medical University" id="ABBRID0ERYDK" xlink:type="simple">FHMU</abbrev> 883); same location and date, <italic>N.K. Zeng 1331</italic> (<abbrev xmlns:xlink="http://www.w3.org/1999/xlink" content-type="institution" xlink:title="Fungal Herbarium of Hainan Medical University" id="ABBRID0E5YDK" xlink:type="simple">FHMU</abbrev> 884); same location, 1 August 2013, <italic>N.K. Zeng 1354</italic> (<abbrev xmlns:xlink="http://www.w3.org/1999/xlink" content-type="institution" xlink:title="Fungal Herbarium of Hainan Medical University" id="ABBRID0ELZDK" xlink:type="simple">FHMU</abbrev> 906).</p></tp:treatment-sec><tp:treatment-sec sec-type="notes" id="SECID0EQZDK"><title>Notes.</title><p>Our recent collections and the holotype of <italic><tp:taxon-name><tp:taxon-name-part taxon-name-part-type="genus" reg="Caloboletus">C.</tp:taxon-name-part><tp:taxon-name-part taxon-name-part-type="species" reg="xiangtoushanensis">xiangtoushanensis</tp:taxon-name-part></tp:taxon-name></italic>, a species originally described from Guangdong Province of southern China (<xref ref-type="bibr" rid="B69">Zhang et al. 2017</xref>), phylogenetically group together with a strong statistical support (Fig. <xref ref-type="fig" rid="F2">2</xref>), which indicates that these specimens should be recognized as <italic><tp:taxon-name><tp:taxon-name-part taxon-name-part-type="genus" reg="Caloboletus">C.</tp:taxon-name-part><tp:taxon-name-part taxon-name-part-type="species" reg="xiangtoushanensis">xiangtoushanensis</tp:taxon-name-part></tp:taxon-name></italic>. It is new to Fujian Province. Morphologically, several features of our collections also match well with the protologue of <italic><tp:taxon-name><tp:taxon-name-part taxon-name-part-type="genus" reg="Caloboletus">C.</tp:taxon-name-part><tp:taxon-name-part taxon-name-part-type="species" reg="xiangtoushanensis">xiangtoushanensis</tp:taxon-name-part></tp:taxon-name></italic> (<xref ref-type="bibr" rid="B69">Zhang et al. 2017</xref>), but reticulations on the stipe were not observed in our specimens. Moreover, pores of our specimens are sometimes brownish red. In appearance, <italic><tp:taxon-name><tp:taxon-name-part taxon-name-part-type="genus" reg="Caloboletus">C.</tp:taxon-name-part><tp:taxon-name-part taxon-name-part-type="species" reg="xiangtoushanensis">xiangtoushanensis</tp:taxon-name-part></tp:taxon-name></italic> is highly similar to Japanese <italic><tp:taxon-name><tp:taxon-name-part taxon-name-part-type="genus" reg="Boletus">B.</tp:taxon-name-part><tp:taxon-name-part taxon-name-part-type="species" reg="bannaensis">bannaensis</tp:taxon-name-part></tp:taxon-name></italic> Har. Takah., which needs further confirmation for generic placement (<xref ref-type="bibr" rid="B45">Takahashi 2007</xref>). However, <italic><tp:taxon-name><tp:taxon-name-part taxon-name-part-type="genus" reg="Boletus">B.</tp:taxon-name-part><tp:taxon-name-part taxon-name-part-type="species" reg="bannaensis">bannaensis</tp:taxon-name-part></tp:taxon-name></italic> has rufescent and faintly cyanescent context, small basidiospores measuring 6.5–9 × 3.5–4 μm, and narrower cystidia (<xref ref-type="bibr" rid="B45">Takahashi 2007</xref>). The molecular analyses also indicates that <italic><tp:taxon-name><tp:taxon-name-part taxon-name-part-type="genus" reg="Caloboletus">C.</tp:taxon-name-part><tp:taxon-name-part taxon-name-part-type="species" reg="xiangtoushanensis">xiangtoushanensis</tp:taxon-name-part></tp:taxon-name></italic> is closely related to <italic><tp:taxon-name><tp:taxon-name-part taxon-name-part-type="genus" reg="Caloboletus">C.</tp:taxon-name-part><tp:taxon-name-part taxon-name-part-type="species" reg="taienus">taienus</tp:taxon-name-part></tp:taxon-name></italic> (W.F. Chiu) Ming Zhang and T.H. Li (Fig. <xref ref-type="fig" rid="F2">2</xref>), a species originally described from Yunnan Province (<xref ref-type="bibr" rid="B9">Chiu 1948</xref>); their morphological differences have been elucidated in a previous study (<xref ref-type="bibr" rid="B69">Zhang et al. 2017</xref>).</p></tp:treatment-sec><tp:treatment-sec><!--Section generated to contain objects referenced in tp:taxon-treatment.--><fig id="F4" position="float" orientation="portrait"><label>Figure 4.</label><caption><p>
                  Basidiomata of boletes. <bold>a, b</bold><italic><tp:taxon-name><tp:taxon-name-part taxon-name-part-type="genus" reg="Butyriboletus">Butyriboletus</tp:taxon-name-part><tp:taxon-name-part taxon-name-part-type="species" reg="huangnianlaii">huangnianlaii</tp:taxon-name-part></tp:taxon-name></italic> (<abbrev xmlns:xlink="http://www.w3.org/1999/xlink" content-type="institution" xlink:title="Fungal Herbarium of Hainan Medical University" id="ABBRID0ELYCK" xlink:type="simple">FHMU</abbrev> 2207, holotype) <bold>c–f</bold><italic><tp:taxon-name><tp:taxon-name-part taxon-name-part-type="genus" reg="Caloboletus">Caloboletus</tp:taxon-name-part><tp:taxon-name-part taxon-name-part-type="species" reg="guanyui">guanyui</tp:taxon-name-part></tp:taxon-name></italic> (<bold>c–d</bold> from <abbrev xmlns:xlink="http://www.w3.org/1999/xlink" content-type="institution" xlink:title="Fungal Herbarium of Hainan Medical University" id="ABBRID0E6YCK" xlink:type="simple">FHMU</abbrev> 399; <bold>e</bold> from <abbrev xmlns:xlink="http://www.w3.org/1999/xlink" content-type="institution" xlink:title="Fungal Herbarium of Hainan Medical University" id="ABBRID0EGZCK" xlink:type="simple">FHMU</abbrev> 2224; f from <abbrev xmlns:xlink="http://www.w3.org/1999/xlink" content-type="institution" xlink:title="Fungal Herbarium of Hainan Medical University" id="ABBRID0ELZCK" xlink:type="simple">FHMU</abbrev> 2222) <bold>g–j</bold><italic><tp:taxon-name><tp:taxon-name-part taxon-name-part-type="genus" reg="Caloboletus">Caloboletus</tp:taxon-name-part><tp:taxon-name-part taxon-name-part-type="species" reg="xiangtoushanensis">xiangtoushanensis</tp:taxon-name-part></tp:taxon-name></italic> (<bold>g</bold> from <abbrev xmlns:xlink="http://www.w3.org/1999/xlink" content-type="institution" xlink:title="Fungal Herbarium of Hainan Medical University" id="ABBRID0E6ZCK" xlink:type="simple">FHMU</abbrev> 883 <bold>h, j</bold> from <abbrev xmlns:xlink="http://www.w3.org/1999/xlink" content-type="institution" xlink:title="Fungal Herbarium of Hainan Medical University" id="ABBRID0EG1CK" xlink:type="simple">FHMU</abbrev> 906 <bold>i</bold> from <abbrev xmlns:xlink="http://www.w3.org/1999/xlink" content-type="institution" xlink:title="Fungal Herbarium of Hainan Medical University" id="ABBRID0EN1CK" xlink:type="simple">FHMU</abbrev> 884) <bold>k, l</bold><italic><tp:taxon-name><tp:taxon-name-part taxon-name-part-type="genus" reg="Chalciporus">Chalciporus</tp:taxon-name-part><tp:taxon-name-part taxon-name-part-type="species" reg="radiatus">radiatus</tp:taxon-name-part></tp:taxon-name></italic> (<abbrev xmlns:xlink="http://www.w3.org/1999/xlink" content-type="institution" xlink:title="Fungal Herbarium of Hainan Medical University" id="ABBRID0E61CK" xlink:type="simple">FHMU</abbrev> 930). Photos by N.K. Zeng.</p></caption><graphic xmlns:xlink="http://www.w3.org/1999/xlink" xlink:href="mycokeys-46-055-g004.jpg" position="float" orientation="portrait" xlink:type="simple" id="oo_265010.jpg"/></fig><fig id="F9" position="float" orientation="portrait"><label>Figure 9.</label><caption><p>Microscopic features of <italic><tp:taxon-name><tp:taxon-name-part taxon-name-part-type="genus" reg="Caloboletus">Caloboletus</tp:taxon-name-part><tp:taxon-name-part taxon-name-part-type="species" reg="xiangtoushanensis">xiangtoushanensis</tp:taxon-name-part></tp:taxon-name></italic> (<abbrev xmlns:xlink="http://www.w3.org/1999/xlink" content-type="institution" xlink:title="Fungal Herbarium of Hainan Medical University" id="ABBRID0EXTHK" xlink:type="simple">FHMU</abbrev> 883). <bold>a</bold> Basidia and pleurocystidia <bold>b</bold> Basidiospores <bold>c</bold> Cheilocystidia <bold>d</bold> Pleurocystidia <bold>e</bold> Pileipellis <bold>f</bold> Stipitipellis. Scale bars: 10 μm.</p></caption><graphic xmlns:xlink="http://www.w3.org/1999/xlink" xlink:href="mycokeys-46-055-g009.jpg" position="float" orientation="portrait" xlink:type="simple" id="oo_265020.jpg"/></fig><fig id="F2" position="float" orientation="portrait"><label>Figure 2.</label><caption><p>Phylogenetic placement of <italic><tp:taxon-name><tp:taxon-name-part taxon-name-part-type="genus" reg="Neoboletus">Neoboletus</tp:taxon-name-part><tp:taxon-name-part taxon-name-part-type="species" reg="multipunctatus">multipunctatus</tp:taxon-name-part></tp:taxon-name></italic>, <italic><tp:taxon-name><tp:taxon-name-part taxon-name-part-type="genus" reg="Sutorius">Sutorius</tp:taxon-name-part><tp:taxon-name-part taxon-name-part-type="species" reg="subrufus">subrufus</tp:taxon-name-part></tp:taxon-name></italic> and <italic><tp:taxon-name><tp:taxon-name-part taxon-name-part-type="genus" reg="Caloboletus">Caloboletus</tp:taxon-name-part><tp:taxon-name-part taxon-name-part-type="species" reg="guanyui">guanyui</tp:taxon-name-part></tp:taxon-name></italic> inferred from a multilocus (28S, ITS, <italic>tef1</italic>, <italic>rpb</italic>2) dataset using RAxML. BS ≥ 50% and PP ≥ 0.95 are indicated above or below the branches as RAxML BS/PP.</p></caption><graphic xmlns:xlink="http://www.w3.org/1999/xlink" xlink:href="mycokeys-46-055-g002.jpg" position="float" orientation="portrait" xlink:type="simple" id="oo_265008.jpg"/></fig></tp:treatment-sec><ref-list><ref id="B69"><mixed-citation xmlns:xlink="http://www.w3.org/1999/xlink" xlink:type="simple"><person-group><name name-style="western"><surname>Zhang</surname><given-names>M</given-names></name><name name-style="western"><surname>Li</surname><given-names>TH</given-names></name><name name-style="western"><surname>Gelardi</surname><given-names>M</given-names></name><name name-style="western"><surname>Song</surname><given-names>B</given-names></name><name name-style="western"><surname>Zhong</surname><given-names>XJ</given-names></name></person-group> (<year>2017</year>) <article-title>A new species and a new combination of <italic><tp:taxon-name><tp:taxon-name-part taxon-name-part-type="genus">Caloboletus</tp:taxon-name-part></tp:taxon-name></italic> from China.</article-title><source>Phytotaxa</source><volume>309</volume>: <fpage>118</fpage>–<lpage>126</lpage>. <ext-link xlink:type="simple" ext-link-type="doi" xlink:href="10.11646/phytotaxa.309.2.2">https://doi.org/10.11646/phytotaxa.309.2.2</ext-link></mixed-citation></ref><ref id="B45"><mixed-citation xmlns:xlink="http://www.w3.org/1999/xlink" xlink:type="simple"><person-group><name name-style="western"><surname>Takahashi</surname><given-names>H</given-names></name></person-group> (<year>2007</year>) <article-title>Five new species of the <tp:taxon-name><tp:taxon-name-part taxon-name-part-type="family">Boletaceae</tp:taxon-name-part></tp:taxon-name> from Japan.</article-title><source>Mycoscience</source><volume>48</volume>: <fpage>90</fpage>–<lpage>99</lpage>. <ext-link xlink:type="simple" ext-link-type="doi" xlink:href="10.1007/S10267-006-0332-6P">https://doi.org/10.1007/S10267-006-0332-6P</ext-link></mixed-citation></ref><ref id="B9"><mixed-citation xmlns:xlink="http://www.w3.org/1999/xlink" xlink:type="simple"><person-group><name name-style="western"><surname>Chiu</surname><given-names>WF</given-names></name></person-group> (<year>1948</year>) <article-title>The boletes of Yunnan.</article-title><source>Mycologia</source><volume>40</volume>: <fpage>199</fpage>–<lpage>231</lpage>. <ext-link xlink:type="simple" ext-link-type="doi" xlink:href="10.2307/3755085">https://doi.org/10.2307/3755085</ext-link></mixed-citation></ref></ref-list></tp:taxon-treatment>
