# Supplementary material for: New and noteworthy boletes from subtropical and tropical China
Source: MycoKeys. 2019 Feb 18;(46):55–96. doi: 10.3897/mycokeys.46.31470 (PMC6401544; doi:10.3897/mycokeys.46.31470)
Supplement: XML Treatment for Chalciporus radiatus [file mycokeys.46.31470-treatment4.xml]

<!DOCTYPE tp:taxon-treatment
  PUBLIC "-//TaxonX//DTD Taxonomic Treatment Publishing DTD v0 20100105//EN" "tax-treatment-NSO.dtd">
<tp:taxon-treatment xmlns:tp="http://www.plazi.org/taxpub"><tp:treatment-meta><kwd-group><label>Taxon classification</label><kwd><named-content xmlns:xlink="http://www.w3.org/1999/xlink" content-type="kingdom">Plantae</named-content></kwd><kwd><named-content xmlns:xlink="http://www.w3.org/1999/xlink" content-type="order">Boletales</named-content></kwd><kwd><named-content xmlns:xlink="http://www.w3.org/1999/xlink" content-type="family">Boletaceae</named-content></kwd></kwd-group><mixed-citation publication-type="journal"><person-group><name><surname>Chai</surname><given-names>Hui</given-names></name><name><surname>Liang</surname><given-names>Zhi-Qun</given-names></name><name><surname>Xue</surname><given-names>Rou</given-names></name><name><surname>Jiang</surname><given-names>Shuai</given-names></name><name><surname>Luo</surname><given-names>Shi-Hong</given-names></name><name><surname>Wang</surname><given-names>Yong</given-names></name><name><surname>Wu</surname><given-names>Lu-Ling</given-names></name><name><surname>Tang</surname><given-names>Li-Ping</given-names></name><name><surname>Chen</surname><given-names>Yun</given-names></name><name><surname>Hong</surname><given-names>Deng</given-names></name><name><surname>Zeng</surname><given-names>Nian-Kai</given-names></name></person-group><article-title>New and noteworthy boletes from subtropical and tropical China</article-title><source>MycoKeys</source><day>18</day><month>2</month><year>2019</year><volume>2019</volume><issue>46</issue><fpage>55</fpage><lpage>96</lpage><pub-id pub-id-type="doi">10.3897/mycokeys.46.31470</pub-id></mixed-citation></tp:treatment-meta><tp:nomenclature><label>4.</label><tp:taxon-name>
                <tp:taxon-name-part taxon-name-part-type="genus" reg="Chalciporus">Chalciporus</tp:taxon-name-part>
                <tp:taxon-name-part taxon-name-part-type="species" reg="radiatus">radiatus</tp:taxon-name-part>
              </tp:taxon-name><tp:taxon-authority>Ming Zhang &amp; T.H. Li, Mycoscience 57: 21, 2016</tp:taxon-authority><xref ref-type="fig" rid="F4">Figures 4k, l</xref><xref ref-type="fig" rid="F10">, 10</xref><!--PageBreak --></tp:nomenclature><tp:treatment-sec sec-type="description" id="SECID0EVDEK"><title>Description.</title><p><italic>Basidiomata</italic> small. <italic>Pileus</italic> 2.5–5 cm in diameter, subhemispherical to convex when young, then applanate; surface dry, pale yellowish brown, densely cov<!--PageBreak -->ered with pale yellowish-brown, yellowish-brown, brown to reddish-brown squamules; margin decurved; context 0.6–1 cm thick in the center of the pileus, yellowish, unchanging in color when injured. <italic>Hymenophore</italic> poroid, slightly decurrent; pores radially strongly elongated, yellow to pale yellowish brown, reddish with age, unchanging in color when injured; tubes 0.2–0.4 cm in length, yellowish, unchanging in color when injured. <italic>Stipe</italic> 2.5–4.5 × 0.5–1 cm, central, subcylindric, solid; surface dry, yellow, covered with yellowish brown, brown to reddish-brown squamules; context yellowish, unchanging in color when injured; annulus absent; basal mycelium yellow. <italic>Odor</italic> indistinct.</p><p><italic>Basidia</italic> 23–34 × 7–10 μm, clavate, thin-walled, four-spored; sterigmata 5–6 μm in length. <italic>Basidiospores</italic> [101/5/4] 6–7(–8) × 3–4 μm, Q = (1.63–)1.71–2.14(–2.33), <italic>Q<sub>m</sub></italic> = 1.91 ± 0.15, subfusoid and inequilateral in side view with a weak or distinct suprahilar depression, elliptic-fusiform to subfusiform in ventral view, slightly thick-walled (to 0.5 μm), olive-brown to yellowish brown in KOH, smooth. <italic>Hymenophoral trama</italic> boletoid. <italic>Cheilocystidia</italic> 57–75 × 8–10 μm, abundant, subfusiform or fusiform, thin-walled, with pale yellowish-brown to yellowish-brown contents, without encrustations. <italic>Pleurocystidia</italic> 60–76 × 7–9 μm, abundant, fusiform or subfusiform, thin-walled, with pale yellowish-brown to yellowish-brown contents, without encrustations. <italic>Pileipellis</italic> a trichoderm 200–230 μm thick, composed of rather vertically arranged, sometimes slightly interwoven, pale yellowish-brown to yellowish-brown in KOH, thin-walled hyphae 4–10 μm in diameter; terminal cells 25–50 × 6–9 μm, narrowly clavate or subcylindrical, with obtuse apex. <italic>Pileal trama</italic> composed of thin- to slightly thick-walled (up to 0.5μm) hyphae 2–8 μm in diameter. <italic>Stipitipellis</italic> hymeniform composed of thin- walled hyphae with clavate, subclavate, subfusiform or fusiform terminal cells (13–80 × 5–9 μm). <italic>Stipe trama</italic> composed of cylindrical, thin- to slightly thick-walled (to 0.5 μm) parallel hyphae 5–11 μm in diameter. <italic>Clamp connections</italic> absent in all tissues.</p></tp:treatment-sec><tp:treatment-sec sec-type="habitat" id="SECID0E4GEK"><title>Habitat.</title><p>Solitary, scattered or gregarious on the ground in forests of <italic><tp:taxon-name><tp:taxon-name-part taxon-name-part-type="genus" reg="Pinus">Pinus</tp:taxon-name-part><tp:taxon-name-part taxon-name-part-type="species" reg="massoniana">massoniana</tp:taxon-name-part></tp:taxon-name></italic> Lamb. or <italic><tp:taxon-name><tp:taxon-name-part taxon-name-part-type="genus" reg="Pinus">P.</tp:taxon-name-part><tp:taxon-name-part taxon-name-part-type="species" reg="latteri">latteri</tp:taxon-name-part></tp:taxon-name></italic> Mason.</p></tp:treatment-sec><tp:treatment-sec sec-type="distribution" id="SECID0EZHEK"><title>Distribution.</title><p>Central (<xref ref-type="bibr" rid="B71">Zhang et al. 2015</xref>), southeastern, and southern China.</p></tp:treatment-sec><tp:treatment-sec sec-type="material" id="SECID0EDIEK"><title>Specimens examined.</title><p>CHINA. Fujian Province: Zhangping County, Xinqiao Town, Chengkou Village, elev. 370 m, 4 August 2013, <italic>N.K. Zeng 1379</italic> (<abbrev xmlns:xlink="http://www.w3.org/1999/xlink" content-type="institution" xlink:title="Fungal Herbarium of Hainan Medical University" id="ABBRID0ERIEK" xlink:type="simple">FHMU</abbrev> 930); same location, 17 August 2013, <italic>N.K. Zeng 1414</italic> (<abbrev xmlns:xlink="http://www.w3.org/1999/xlink" content-type="institution" xlink:title="Fungal Herbarium of Hainan Medical University" id="ABBRID0E5IEK" xlink:type="simple">FHMU</abbrev> 959); same location, 16 August 2014, <italic>N.K. Zeng 1633</italic> (<abbrev xmlns:xlink="http://www.w3.org/1999/xlink" content-type="institution" xlink:title="Fungal Herbarium of Hainan Medical University" id="ABBRID0ELJEK" xlink:type="simple">FHMU</abbrev> 2493). Hainan Province: Dongfang County, Exian Mountain, elev. 633 m, 5 October 2014, <italic>N.K. Zeng 1808</italic> (<abbrev xmlns:xlink="http://www.w3.org/1999/xlink" content-type="institution" xlink:title="Fungal Herbarium of Hainan Medical University" id="ABBRID0EYJEK" xlink:type="simple">FHMU</abbrev> 2494).</p></tp:treatment-sec><tp:treatment-sec sec-type="notes" id="SECID0E4JEK"><title>Notes.</title><p>Our molecular phylogenetic analyses indicate that the new collections and the holotype of <italic><tp:taxon-name><tp:taxon-name-part taxon-name-part-type="genus" reg="Chalciporus">Ch.</tp:taxon-name-part><tp:taxon-name-part taxon-name-part-type="species" reg="radiatus">radiatus</tp:taxon-name-part></tp:taxon-name></italic>, a species first described from Hunan Province of central China, group together with a strong statistical support based on a two-locus dataset (28S + <italic>tef1</italic>) (data not shown). This indicates that our specimens should be recognized as <italic><tp:taxon-name><tp:taxon-name-part taxon-name-part-type="genus" reg="Chalciporus">Ch.</tp:taxon-name-part><tp:taxon-name-part taxon-name-part-type="species" reg="radiatus">radiatus</tp:taxon-name-part></tp:taxon-name></italic> (<xref ref-type="bibr" rid="B71">Zhang et al. 2015</xref>). This species is new to Fujian and Hainan Province. <xref ref-type="bibr" rid="B71">Zhang et al. (2015)</xref> reported <italic><tp:taxon-name><tp:taxon-name-part taxon-name-part-type="genus" reg="Chalciporus">Ch.</tp:taxon-name-part><tp:taxon-name-part taxon-name-part-type="species" reg="radiatus">radiatus</tp:taxon-name-part></tp:taxon-name></italic> from under <italic><tp:taxon-name><tp:taxon-name-part taxon-name-part-type="genus" reg="Cunninghamia">Cunninghamia</tp:taxon-name-part><tp:taxon-name-part taxon-name-part-type="species" reg="lanceolata">lanceolata</tp:taxon-name-part></tp:taxon-name></italic> (Lamb.) Hook, <italic><tp:taxon-name><tp:taxon-name-part taxon-name-part-type="genus" reg="Cyclobalanopsis">Cyclobalanopsis</tp:taxon-name-part></tp:taxon-name></italic> spp. and <italic><tp:taxon-name><tp:taxon-name-part taxon-name-part-type="genus" reg="Castanopsis">Castanopsis</tp:taxon-name-part></tp:taxon-name></italic> spp. We found the species associated with <italic><tp:taxon-name><tp:taxon-name-part taxon-name-part-type="genus" reg="Pinus">Pinus</tp:taxon-name-part></tp:taxon-name></italic> spp.</p><!--PageBreak --></tp:treatment-sec><tp:treatment-sec><!--Section generated to contain objects referenced in tp:taxon-treatment.--><fig id="F4" position="float" orientation="portrait"><label>Figure 4.</label><caption><p>
                  Basidiomata of boletes. <bold>a, b</bold><italic><tp:taxon-name><tp:taxon-name-part taxon-name-part-type="genus" reg="Butyriboletus">Butyriboletus</tp:taxon-name-part><tp:taxon-name-part taxon-name-part-type="species" reg="huangnianlaii">huangnianlaii</tp:taxon-name-part></tp:taxon-name></italic> (<abbrev xmlns:xlink="http://www.w3.org/1999/xlink" content-type="institution" xlink:title="Fungal Herbarium of Hainan Medical University" id="ABBRID0ELYCK" xlink:type="simple">FHMU</abbrev> 2207, holotype) <bold>c–f</bold><italic><tp:taxon-name><tp:taxon-name-part taxon-name-part-type="genus" reg="Caloboletus">Caloboletus</tp:taxon-name-part><tp:taxon-name-part taxon-name-part-type="species" reg="guanyui">guanyui</tp:taxon-name-part></tp:taxon-name></italic> (<bold>c–d</bold> from <abbrev xmlns:xlink="http://www.w3.org/1999/xlink" content-type="institution" xlink:title="Fungal Herbarium of Hainan Medical University" id="ABBRID0E6YCK" xlink:type="simple">FHMU</abbrev> 399; <bold>e</bold> from <abbrev xmlns:xlink="http://www.w3.org/1999/xlink" content-type="institution" xlink:title="Fungal Herbarium of Hainan Medical University" id="ABBRID0EGZCK" xlink:type="simple">FHMU</abbrev> 2224; f from <abbrev xmlns:xlink="http://www.w3.org/1999/xlink" content-type="institution" xlink:title="Fungal Herbarium of Hainan Medical University" id="ABBRID0ELZCK" xlink:type="simple">FHMU</abbrev> 2222) <bold>g–j</bold><italic><tp:taxon-name><tp:taxon-name-part taxon-name-part-type="genus" reg="Caloboletus">Caloboletus</tp:taxon-name-part><tp:taxon-name-part taxon-name-part-type="species" reg="xiangtoushanensis">xiangtoushanensis</tp:taxon-name-part></tp:taxon-name></italic> (<bold>g</bold> from <abbrev xmlns:xlink="http://www.w3.org/1999/xlink" content-type="institution" xlink:title="Fungal Herbarium of Hainan Medical University" id="ABBRID0E6ZCK" xlink:type="simple">FHMU</abbrev> 883 <bold>h, j</bold> from <abbrev xmlns:xlink="http://www.w3.org/1999/xlink" content-type="institution" xlink:title="Fungal Herbarium of Hainan Medical University" id="ABBRID0EG1CK" xlink:type="simple">FHMU</abbrev> 906 <bold>i</bold> from <abbrev xmlns:xlink="http://www.w3.org/1999/xlink" content-type="institution" xlink:title="Fungal Herbarium of Hainan Medical University" id="ABBRID0EN1CK" xlink:type="simple">FHMU</abbrev> 884) <bold>k, l</bold><italic><tp:taxon-name><tp:taxon-name-part taxon-name-part-type="genus" reg="Chalciporus">Chalciporus</tp:taxon-name-part><tp:taxon-name-part taxon-name-part-type="species" reg="radiatus">radiatus</tp:taxon-name-part></tp:taxon-name></italic> (<abbrev xmlns:xlink="http://www.w3.org/1999/xlink" content-type="institution" xlink:title="Fungal Herbarium of Hainan Medical University" id="ABBRID0E61CK" xlink:type="simple">FHMU</abbrev> 930). Photos by N.K. Zeng.</p></caption><graphic xmlns:xlink="http://www.w3.org/1999/xlink" xlink:href="mycokeys-46-055-g004.jpg" position="float" orientation="portrait" xlink:type="simple" id="oo_265010.jpg"/></fig><fig id="F10" position="float" orientation="portrait"><label>Figure 10.</label><caption><p>Microscopic features of <italic><tp:taxon-name><tp:taxon-name-part taxon-name-part-type="genus" reg="Chalciporus">Chalciporus</tp:taxon-name-part><tp:taxon-name-part taxon-name-part-type="species" reg="radiatus">radiatus</tp:taxon-name-part></tp:taxon-name></italic> (<abbrev xmlns:xlink="http://www.w3.org/1999/xlink" content-type="institution" xlink:title="Fungal Herbarium of Hainan Medical University" id="ABBRID0EBVHK" xlink:type="simple">FHMU</abbrev> 930). <bold>a</bold> Basidia and pleurocystidium <bold>b</bold> Basidiospores <bold>c</bold> Cheilocystidia <bold>d</bold> Pileipellis <bold>e</bold> Stipitipellis. Scale bars: 10 μm.</p></caption><graphic xmlns:xlink="http://www.w3.org/1999/xlink" xlink:href="mycokeys-46-055-g010.jpg" position="float" orientation="portrait" xlink:type="simple" id="oo_265015.jpg"/></fig></tp:treatment-sec><ref-list><ref id="B71"><mixed-citation xmlns:xlink="http://www.w3.org/1999/xlink" xlink:type="simple"><person-group><name name-style="western"><surname>Zhang</surname><given-names>M</given-names></name><name name-style="western"><surname>Wang</surname><given-names>CQ</given-names></name><name name-style="western"><surname>Li</surname><given-names>TH</given-names></name><name name-style="western"><surname>Song</surname><given-names>B</given-names></name></person-group> (<year>2015</year>) <article-title>A new species of <italic><tp:taxon-name><tp:taxon-name-part taxon-name-part-type="genus">Chalciporus</tp:taxon-name-part></tp:taxon-name></italic> (<tp:taxon-name><tp:taxon-name-part taxon-name-part-type="family">Boletaceae</tp:taxon-name-part></tp:taxon-name>, <tp:taxon-name><tp:taxon-name-part taxon-name-part-type="order">Boletales</tp:taxon-name-part></tp:taxon-name>) with strongly radially arranged pores.</article-title><source>Mycoscience</source><volume>57</volume>: <fpage>20</fpage>–<lpage>25</lpage>. <ext-link xlink:type="simple" ext-link-type="doi" xlink:href="10.1016/j.myc.2015.07.004">https://doi.org/10.1016/j.myc.2015.07.004</ext-link></mixed-citation></ref></ref-list></tp:taxon-treatment>
