# Supplementary material for: New and noteworthy boletes from subtropical and tropical China
Source: MycoKeys. 2019 Feb 18;(46):55–96. doi: 10.3897/mycokeys.46.31470 (PMC6401544; doi:10.3897/mycokeys.46.31470)
Supplement: XML Treatment for Lanmaoa macrocarpa [file mycokeys.46.31470-treatment5.xml]

<!DOCTYPE tp:taxon-treatment
  PUBLIC "-//TaxonX//DTD Taxonomic Treatment Publishing DTD v0 20100105//EN" "tax-treatment-NSO.dtd">
<tp:taxon-treatment xmlns:tp="http://www.plazi.org/taxpub"><tp:treatment-meta><kwd-group><label>Taxon classification</label><kwd><named-content xmlns:xlink="http://www.w3.org/1999/xlink" content-type="kingdom">Plantae</named-content></kwd><kwd><named-content xmlns:xlink="http://www.w3.org/1999/xlink" content-type="order">Boletales</named-content></kwd><kwd><named-content xmlns:xlink="http://www.w3.org/1999/xlink" content-type="family">Boletaceae</named-content></kwd></kwd-group><mixed-citation publication-type="journal"><person-group><name><surname>Chai</surname><given-names>Hui</given-names></name><name><surname>Liang</surname><given-names>Zhi-Qun</given-names></name><name><surname>Xue</surname><given-names>Rou</given-names></name><name><surname>Jiang</surname><given-names>Shuai</given-names></name><name><surname>Luo</surname><given-names>Shi-Hong</given-names></name><name><surname>Wang</surname><given-names>Yong</given-names></name><name><surname>Wu</surname><given-names>Lu-Ling</given-names></name><name><surname>Tang</surname><given-names>Li-Ping</given-names></name><name><surname>Chen</surname><given-names>Yun</given-names></name><name><surname>Hong</surname><given-names>Deng</given-names></name><name><surname>Zeng</surname><given-names>Nian-Kai</given-names></name></person-group><article-title>New and noteworthy boletes from subtropical and tropical China</article-title><source>MycoKeys</source><day>18</day><month>2</month><year>2019</year><volume>2019</volume><issue>46</issue><fpage>55</fpage><lpage>96</lpage><pub-id pub-id-type="doi">10.3897/mycokeys.46.31470</pub-id></mixed-citation></tp:treatment-meta><tp:nomenclature><label>5.</label><tp:taxon-name>
                <tp:taxon-name-part taxon-name-part-type="genus" reg="Lanmaoa">Lanmaoa</tp:taxon-name-part>
                <tp:taxon-name-part taxon-name-part-type="species" reg="macrocarpa">macrocarpa</tp:taxon-name-part>
                <object-id xmlns:xlink="http://www.w3.org/1999/xlink" content-type="mycobank" xlink:type="simple">MB828523</object-id>
              </tp:taxon-name><tp:taxon-authority>
              N.K. Zeng, H. Chai &amp; S. Jiang</tp:taxon-authority><tp:taxon-status xmlns:xlink="http://www.w3.org/1999/xlink" xlink:type="simple">sp. nov.</tp:taxon-status><xref ref-type="fig" rid="F5">Figures 5a–c</xref><xref ref-type="fig" rid="F11">, 11</xref></tp:nomenclature><tp:treatment-sec sec-type="Typification" id="SECID0ENREK"><title>Typification.</title><p>CHINA. Hainan Province: Qiongzhong County, Yinggeling National Nature Reserve, elev. 750 m, 28 May 2017, <italic>N.K. Zeng 3021</italic> (<abbrev xmlns:xlink="http://www.w3.org/1999/xlink" content-type="institution" xlink:title="Fungal Herbarium of Hainan Medical University" id="ABBRID0E2REK" xlink:type="simple">FHMU</abbrev> 1982, holotype). GenBank accession numbers: 28S = <ext-link xmlns:xlink="http://www.w3.org/1999/xlink" ext-link-type="gen" xlink:href="MH879684" xlink:type="simple">MH879684</ext-link>, <italic>tef1</italic> = <ext-link xmlns:xlink="http://www.w3.org/1999/xlink" ext-link-type="gen" xlink:href="MH879713" xlink:type="simple">MH879713</ext-link>.</p></tp:treatment-sec><tp:treatment-sec sec-type="etymology" id="SECID0ECSEK"><title>Etymology.</title><p>Latin, “<italic>macrocarpa</italic>”, meaning the new species has a large pileus.</p></tp:treatment-sec><tp:treatment-sec sec-type="description" id="SECID0ESSEK"><title>Description.</title><p><italic>Basidiomata</italic> large. <italic>Pileus</italic> 10–13 cm in diameter, subhemispherical when young, then convex to applanate; surface dry, finely tomentose, brownish red (8B6–9B6); context about 2.5 cm thick in the center of the pileus, yellowish, changing blue quickly when injured. <italic>Hymenophore</italic> poroid, depressed around apex of stipe; pores subround to angular, 1–2 mm in diameter, yellow (3A5), changing blue quickly, then turning brown slowly when injured; tubes about 1.5 cm in length. <italic>Stipe</italic> 8–11 × 1.5–2 cm, central, subcylindric, solid; surface dry, brownish red (9C6), sometimes reticulate at apex; context yellow, changing blue quickly when injured; basal mycelium yellowish (2A4). <italic>Odor</italic> indistinct.</p><p><italic>Basidia</italic> 18–28 × 6–10 μm, clavate, thin-walled, colorless to yellowish in KOH; four-spored, sterigmata 3–4 μm in length. <italic>Basidiospores</italic> [40/2/2] (9–)10–12(–13) × 4.5–5 μm, Q=(2.00–)2.10–2.60(–2.67), <italic>Q<sub>m</sub></italic>=2.39 ± 0.16, subfusoid and inequilateral in side view with a weak or distinct suprahilar depression, elliptic-fusiform to subfusiform in ventral view, slightly thick-walled (to 0.5 μm), olive-brown to yellowish brown in KOH, smooth. <italic>Hymenophoral trama</italic> boletoid; composed of colorless to yellowish in KOH, 4.5–9 μm wide, thin- to slightly thick-walled (to 0.5 μm) hyphae. <italic>Cheilocystidia</italic> 25–42 × 7–10 μm, ventricose, fusiform or subfusiform, thin-walled, yellowish in KOH, no encrustations. <italic>Pleurocystidia</italic> 25–45 × 7–11 μm, fusiform or subfusiform, thin-walled, yellowish in KOH, no encrustations. <italic>Pileipellis</italic> a trichoderm 120–160 μm thick, composed of rather vertically arranged, nearly colorless in KOH, 4.5–6 μm wide, thin-walled hyphae; terminal cells 21–32 × 4–6 μm long, clavate or subclavate, with obtuse apex. <italic>Pileal trama</italic> made up of hyphae 3–10 μm in diameter, thin-walled, nearly colorless in KOH. <italic>Stipitipellis</italic> hymeniform about 100 μm thick, composed of thin- to slightly thick-walled (to 0.5 μm) emergent hyphae, colorless in KOH, with clavate, subclavate, fusiform, or subfusiform terminal cells (22–43 × 3–9 μm), and occasionally with scattered clavate, 4-spored basidia. <italic>Stipe trama</italic> composed of longitudinally arranged, parallel hyphae 3–8 μm wide, cylindrical, thin- to slightly thick-walled (to 0.5 μm), yellowish in KOH. <italic>Clamp connections</italic> absent in all tissues.</p><fig id="F5" position="float" orientation="portrait"><label>Figure 5.</label><caption><p>
                  Basidiomata of boletes. <bold>a–c</bold><italic><tp:taxon-name><tp:taxon-name-part taxon-name-part-type="genus" reg="Lanmaoa">Lanmaoa</tp:taxon-name-part><tp:taxon-name-part taxon-name-part-type="species" reg="macrocarpa">macrocarpa</tp:taxon-name-part></tp:taxon-name></italic> (a from <abbrev xmlns:xlink="http://www.w3.org/1999/xlink" content-type="institution" xlink:title="Fungal Herbarium of Hainan Medical University" id="ABBRID0ETWEK" xlink:type="simple">FHMU</abbrev> 2212; <bold>b–c</bold> from <abbrev xmlns:xlink="http://www.w3.org/1999/xlink" content-type="institution" xlink:title="Fungal Herbarium of Hainan Medical University" id="ABBRID0E1WEK" xlink:type="simple">FHMU</abbrev> 1982, holotype) <bold>d–f</bold><italic><tp:taxon-name><tp:taxon-name-part taxon-name-part-type="genus" reg="Neoboletus">Neoboletus</tp:taxon-name-part><tp:taxon-name-part taxon-name-part-type="species" reg="hainanensis">hainanensis</tp:taxon-name-part></tp:taxon-name></italic> (<abbrev xmlns:xlink="http://www.w3.org/1999/xlink" content-type="institution" xlink:title="Herbarium of Cryptogams, Kunming Institute of Botany, Chinese Academy of Sciences" id="ABBRID0EMXEK" xlink:type="simple">HKAS</abbrev> 90209) <bold>g–l</bold><italic><tp:taxon-name><tp:taxon-name-part taxon-name-part-type="genus" reg="Neoboletus">Neoboletus</tp:taxon-name-part><tp:taxon-name-part taxon-name-part-type="species" reg="multipunctatus">multipunctatus</tp:taxon-name-part></tp:taxon-name></italic> (<bold>g, i–j, l</bold> from <abbrev xmlns:xlink="http://www.w3.org/1999/xlink" content-type="institution" xlink:title="Fungal Herbarium of Hainan Medical University" id="ABBRID0EAYEK" xlink:type="simple">FHMU</abbrev> 2808 <bold>h, k</bold> from <abbrev xmlns:xlink="http://www.w3.org/1999/xlink" content-type="institution" xlink:title="Fungal Herbarium of Hainan Medical University" id="ABBRID0EHYEK" xlink:type="simple">FHMU</abbrev> 1620, holotype). Photos by N.K. Zeng.</p></caption><graphic xmlns:xlink="http://www.w3.org/1999/xlink" xlink:href="mycokeys-46-055-g005.jpg" position="float" orientation="portrait" xlink:type="simple" id="oo_265011.jpg"/></fig></tp:treatment-sec><tp:treatment-sec sec-type="habitat" id="SECID0EXYEK"><title>Habitat.</title><p>Solitary on the ground in forests dominated by <italic><tp:taxon-name><tp:taxon-name-part taxon-name-part-type="genus" reg="Castanopsis">Castanopsis</tp:taxon-name-part><tp:taxon-name-part taxon-name-part-type="species" reg="kawakamii">kawakamii</tp:taxon-name-part></tp:taxon-name></italic> Hay. or <italic><tp:taxon-name><tp:taxon-name-part taxon-name-part-type="genus" reg="Caloboletus">C.</tp:taxon-name-part><tp:taxon-name-part taxon-name-part-type="species" reg="fissa">fissa</tp:taxon-name-part></tp:taxon-name></italic> (Champ. ex Benth.) Rehd. et Wils.</p></tp:treatment-sec><tp:treatment-sec sec-type="distribution" id="SECID0ETZEK"><title>Distribution.</title><p>Southeastern and southern China.</p></tp:treatment-sec><tp:treatment-sec sec-type="material" id="SECID0EYZEK"><title>Additional specimens examined.</title><p>CHINA. Fujian Province: Sanming City, Geshikao National Forest Park, elev. 400 m, 16 August 2017, <italic>N.K. Zeng</italic> 3251 (<abbrev xmlns:xlink="http://www.w3.org/1999/xlink" content-type="institution" xlink:title="Fungal Herbarium of Hainan Medical University" id="ABBRID0EG1EK" xlink:type="simple">FHMU</abbrev> 2212).</p></tp:treatment-sec><tp:treatment-sec sec-type="notes" id="SECID0EL1EK"><title>Note.</title><p><italic><tp:taxon-name><tp:taxon-name-part taxon-name-part-type="genus" reg="Lanmaoa">Lanmaoa</tp:taxon-name-part><tp:taxon-name-part taxon-name-part-type="species" reg="macrocarpa">macrocarpa</tp:taxon-name-part></tp:taxon-name></italic> is characterized by its large basidioma, brownish red pileus and stipe, thickness of hymenophore 3/5 times that of pileal context, and its <!--PageBreak -->association with <italic><tp:taxon-name><tp:taxon-name-part taxon-name-part-type="genus" reg="Castanopsis">Castanopsis</tp:taxon-name-part></tp:taxon-name></italic> spp. It is both morphologically similar and phylogenetically related to Chinese <italic><tp:taxon-name><tp:taxon-name-part taxon-name-part-type="genus" reg="Lanmaoa">L.</tp:taxon-name-part><tp:taxon-name-part taxon-name-part-type="species" reg="rubriceps">rubriceps</tp:taxon-name-part></tp:taxon-name></italic> N.K. Zeng &amp; Hui Chai (<xref ref-type="bibr" rid="B7">Chai et al. 2018</xref>) and one collection tentatively named “<italic><tp:taxon-name><tp:taxon-name-part taxon-name-part-type="genus" reg="Lanmaoa">Lanmaoa</tp:taxon-name-part></tp:taxon-name></italic> sp. <abbrev xmlns:xlink="http://www.w3.org/1999/xlink" content-type="institution" xlink:title="Herbarium of Cryptogams, Kunming Institute of Botany, Chinese Academy of Sciences" id="ABBRID0EB3EK" xlink:type="simple">HKAS</abbrev> 52518” (Fig. <xref ref-type="fig" rid="F3">3</xref>). However, <italic><tp:taxon-name><tp:taxon-name-part taxon-name-part-type="genus" reg="Lanmaoa">L.</tp:taxon-name-part><tp:taxon-name-part taxon-name-part-type="species" reg="rubriceps">rubriceps</tp:taxon-name-part></tp:taxon-name></italic> has a red to crimson, orange-red pileus, pores stuffed when young, sometimes tinged with reddish when old, and smaller basidiospores measuring 8–11 × 4–5 μm (<xref ref-type="bibr" rid="B7">Chai et al. 2018</xref>); careful examinations showed that <italic><tp:taxon-name><tp:taxon-name-part taxon-name-part-type="genus" reg="Lanmaoa">Lanmaoa</tp:taxon-name-part></tp:taxon-name></italic> sp. <abbrev xmlns:xlink="http://www.w3.org/1999/xlink" content-type="institution" xlink:title="Herbarium of Cryptogams, Kunming Institute of Botany, Chinese Academy of Sciences" id="ABBRID0EA4EK" xlink:type="simple">HKAS</abbrev> 52518 has a smaller basidioma, a reddish to red or blackish-red pileus, and surface of stipe turning blue when injured.</p></tp:treatment-sec><tp:treatment-sec><!--Section generated to contain objects referenced in tp:taxon-treatment.--><fig id="F11" position="float" orientation="portrait"><label>Figure 11.</label><caption><p>Microscopic features of <italic><tp:taxon-name><tp:taxon-name-part taxon-name-part-type="genus" reg="Lanmaoa">Lanmaoa</tp:taxon-name-part><tp:taxon-name-part taxon-name-part-type="species" reg="macrocarpa">macrocarpa</tp:taxon-name-part></tp:taxon-name></italic> (<bold>a–e</bold> from <abbrev xmlns:xlink="http://www.w3.org/1999/xlink" content-type="institution" xlink:title="Fungal Herbarium of Hainan Medical University" id="ABBRID0EQWHK" xlink:type="simple">FHMU</abbrev> 1982, holotype <bold>f</bold> from <abbrev xmlns:xlink="http://www.w3.org/1999/xlink" content-type="institution" xlink:title="Fungal Herbarium of Hainan Medical University" id="ABBRID0EXWHK" xlink:type="simple">FHMU</abbrev> 2212). <bold>a</bold> Basidia and pleurocystidium <bold>b</bold> Basidiospores <bold>c</bold> Cheilocystidia <bold>d</bold> Pleurocystidia <bold>e</bold> Pileipellis <bold>f</bold> Stipitipellis. Scale bars: 10 μm.</p></caption><graphic xmlns:xlink="http://www.w3.org/1999/xlink" xlink:href="mycokeys-46-055-g011.jpg" position="float" orientation="portrait" xlink:type="simple" id="oo_265016.jpg"/></fig><fig id="F3" position="float" orientation="portrait"><label>Figure 3.</label><caption><p>Phylogenetic placement of <italic><tp:taxon-name><tp:taxon-name-part taxon-name-part-type="genus" reg="Lanmaoa">Lanmaoa</tp:taxon-name-part><tp:taxon-name-part taxon-name-part-type="species" reg="macrocarpa">macrocarpa</tp:taxon-name-part></tp:taxon-name></italic> inferred from a multilocus (28S, ITS, <italic>tef1</italic>) dataset using RAxML. BS ≥ 50% and PP ≥ 0.95 are indicated above or below the branches as RAxML BS/PP.</p></caption><graphic xmlns:xlink="http://www.w3.org/1999/xlink" xlink:href="mycokeys-46-055-g003.jpg" position="float" orientation="portrait" xlink:type="simple" id="oo_265009.jpg"/></fig></tp:treatment-sec><ref-list><ref id="B7"><mixed-citation xmlns:xlink="http://www.w3.org/1999/xlink" xlink:type="simple"><person-group><name name-style="western"><surname>Chai</surname><given-names>H</given-names></name><name name-style="western"><surname>Liang</surname><given-names>ZQ</given-names></name><name name-style="western"><surname>Jiang</surname><given-names>S</given-names></name><name name-style="western"><surname>Fu</surname><given-names>XL</given-names></name><name name-style="western"><surname>Zeng</surname><given-names>NK</given-names></name></person-group> (<year>2018</year>) <article-title><italic><tp:taxon-name><tp:taxon-name-part taxon-name-part-type="genus">Lanmaoa</tp:taxon-name-part><tp:taxon-name-part taxon-name-part-type="species">rubriceps</tp:taxon-name-part></tp:taxon-name></italic>, a new bolete from tropical China.</article-title><source>Phytotaxa</source><volume>347</volume>: <fpage>71</fpage>–<lpage>80</lpage>. <ext-link xlink:type="simple" ext-link-type="doi" xlink:href="10.11646/phytotaxa.347.1.4">https://doi.org/10.11646/phytotaxa.347.1.4</ext-link></mixed-citation></ref></ref-list></tp:taxon-treatment>
