# Supplementary material for: New and noteworthy boletes from subtropical and tropical China
Source: MycoKeys. 2019 Feb 18;(46):55–96. doi: 10.3897/mycokeys.46.31470 (PMC6401544; doi:10.3897/mycokeys.46.31470)
Supplement: XML Treatment for Neoboletus multipunctatus [file mycokeys.46.31470-treatment7.xml]

<!DOCTYPE tp:taxon-treatment
  PUBLIC "-//TaxonX//DTD Taxonomic Treatment Publishing DTD v0 20100105//EN" "tax-treatment-NSO.dtd">
<tp:taxon-treatment xmlns:tp="http://www.plazi.org/taxpub"><tp:treatment-meta><kwd-group><label>Taxon classification</label><kwd><named-content xmlns:xlink="http://www.w3.org/1999/xlink" content-type="kingdom">Plantae</named-content></kwd><kwd><named-content xmlns:xlink="http://www.w3.org/1999/xlink" content-type="order">Boletales</named-content></kwd><kwd><named-content xmlns:xlink="http://www.w3.org/1999/xlink" content-type="family">Boletaceae</named-content></kwd></kwd-group><mixed-citation publication-type="journal"><person-group><name><surname>Chai</surname><given-names>Hui</given-names></name><name><surname>Liang</surname><given-names>Zhi-Qun</given-names></name><name><surname>Xue</surname><given-names>Rou</given-names></name><name><surname>Jiang</surname><given-names>Shuai</given-names></name><name><surname>Luo</surname><given-names>Shi-Hong</given-names></name><name><surname>Wang</surname><given-names>Yong</given-names></name><name><surname>Wu</surname><given-names>Lu-Ling</given-names></name><name><surname>Tang</surname><given-names>Li-Ping</given-names></name><name><surname>Chen</surname><given-names>Yun</given-names></name><name><surname>Hong</surname><given-names>Deng</given-names></name><name><surname>Zeng</surname><given-names>Nian-Kai</given-names></name></person-group><article-title>New and noteworthy boletes from subtropical and tropical China</article-title><source>MycoKeys</source><day>18</day><month>2</month><year>2019</year><volume>2019</volume><issue>46</issue><fpage>55</fpage><lpage>96</lpage><pub-id pub-id-type="doi">10.3897/mycokeys.46.31470</pub-id></mixed-citation></tp:treatment-meta><tp:nomenclature><label>7.</label><tp:taxon-name>
                <tp:taxon-name-part taxon-name-part-type="genus" reg="Neoboletus">Neoboletus</tp:taxon-name-part>
                <tp:taxon-name-part taxon-name-part-type="species" reg="multipunctatus">multipunctatus</tp:taxon-name-part>
                <object-id xmlns:xlink="http://www.w3.org/1999/xlink" content-type="mycobank" xlink:type="simple">MB828528</object-id>
              </tp:taxon-name><tp:taxon-authority>
              N.K. Zeng, H. Chai &amp; S. Jiang</tp:taxon-authority><tp:taxon-status xmlns:xlink="http://www.w3.org/1999/xlink" xlink:type="simple">sp. nov.</tp:taxon-status><xref ref-type="fig" rid="F5">Figures 5g–l</xref><xref ref-type="fig" rid="F12">, 12</xref></tp:nomenclature><tp:treatment-sec sec-type="Typification" id="SECID0EXJFK"><title>Typification.</title><p>CHINA. Hainan Province: Qiongzhong County, Yinggeling National Nature Reserve, elev. 800 m, 3 August 2015, <italic>N.K. Zeng</italic> 2498 (<abbrev xmlns:xlink="http://www.w3.org/1999/xlink" content-type="institution" xlink:title="Fungal Herbarium of Hainan Medical University" id="ABBRID0EFKFK" xlink:type="simple">FHMU</abbrev> 1620, holotype). GenBank accession numbers: 28S = <ext-link xmlns:xlink="http://www.w3.org/1999/xlink" ext-link-type="gen" xlink:href="MH879693" xlink:type="simple">MH879693</ext-link>, ITS = <ext-link xmlns:xlink="http://www.w3.org/1999/xlink" ext-link-type="gen" xlink:href="MH885354" xlink:type="simple">MH885354</ext-link>, <italic>tef1</italic> = <ext-link xmlns:xlink="http://www.w3.org/1999/xlink" ext-link-type="gen" xlink:href="MH879722" xlink:type="simple">MH879722</ext-link>.</p></tp:treatment-sec><tp:treatment-sec sec-type="etymology" id="SECID0EMKFK"><title>Etymology.</title><p>Latin, “<italic>multipunctatus</italic>”, referring to the many punctuations on the stipe.</p></tp:treatment-sec><tp:treatment-sec sec-type="description" id="SECID0E3KFK"><title>Description.</title><p><italic>Basidiomata</italic> medium-sized. <italic>Pileus</italic> 5.7–7 cm in diameter, convex to applanate; surface dry, finely tomentose, brown (4D7), dark brown (5C7) to blackish brown (5D5); context 1–1.5 cm thick in the center of the pileus, yellowish (1A5), changing blue quickly when injured. <italic>Hymenophore</italic> poroid, depressed around apex of stipe; pores subround, 0.3–0.4 mm in diameter, brown (7B5) to reddish brown (6C8), changing bluish black quickly when injured; tubes 0.5–0.7 cm in length, yellowish (1A5), changing blue quickly when injured. <italic>Stipe</italic> 7–7.4 × 1–1.3 cm, central, subcylindric, solid, usually flexuous; surface dry, covered with reddish-brown (7B5) squamules; context yellow (1A3), changing blue (21B3) quickly when injured; basal mycelium yellow (1A3). <italic>Odor</italic> indistinct.</p><p><italic>Basidia</italic> 27–37 × 6–10 μm, clavate, thin-walled, colorless to yellowish in KOH; four-spored, sterigmata 5–6 μm in length. <italic>Basidiospores</italic> [80/4/3] 8.5–11(–12) × 4–5 μm, Q=(1.80–)1.90–2.50(–2.75), <italic>Q<sub>m</sub></italic>=2.22 ± 0.22, subfusoid and inequilateral in side view with a weak or distinct suprahilar depression, elliptic-fusiform to subfusiform in ventral view, slightly thick-walled (to 0.5 μm), olive-brown to yellowish brown in KOH, smooth. <italic>Hymenophoral trama</italic> boletoid; composed of colorless to yellowish in KOH, 4–8 μm wide, thin-walled hyphae. <italic>Cheilocystidia</italic> 27–34 × 5–7 μm, fusiform or subfusiform, thin-walled, fawn to tawny in KOH, no encrustations. <italic>Pleurocystidia</italic> 38–61 × 6–8 μm, fusiform or subfusiform, thin-walled, colorless to tawny in KOH, no encrustations. <italic>Pileipellis</italic> a trichoderm about 120 μm thick, composed of vertically arranged, nearly colorless to yellowish in KOH, 3–5 μm wide, thin-walled hyphae; terminal cells 21–70 × 3–5 μm, clavate or subclavate, with obtuse apex. <italic>Pileal trama</italic> made up of hyphae 3–8 μm in diameter, thin-walled, colorless to yellowish in KOH. <italic>Stipitipellis</italic> hymeniform about 100 μm thick, composed of thin-walled emergent hyphae, colorless to yellowish in KOH, with clavate, subclavate, fusiform or subfusiform terminal cells (25–44 × 3–9 μm), and occasionally with scattered clavate, 4-spored basidia. <italic>Stipe trama</italic> composed of longitudinally arranged, parallel hyphae 4–9 μm wide, cylindrical, thin to slightly thick-walled (to 0.5 μm), colorless in KOH. <italic>Clamp connections</italic> absent in all tissues.</p></tp:treatment-sec><tp:treatment-sec sec-type="habitat" id="SECID0ECOFK"><title>Habitat.</title><p>Solitary on the ground in forests dominated by fagaceous trees including <italic><tp:taxon-name><tp:taxon-name-part taxon-name-part-type="genus" reg="Lithocarpus">Lithocarpus</tp:taxon-name-part></tp:taxon-name></italic> spp.</p></tp:treatment-sec><tp:treatment-sec sec-type="distribution" id="SECID0EPOFK"><title>Distribution.</title><p>Southern China.</p></tp:treatment-sec><tp:treatment-sec sec-type="material" id="SECID0EUOFK"><title>Additional specimens examined.</title><p>CHINA. Hainan Province: Changjiang County, Bawangling National Nature Reserve, elev. 600 m, 22 August 2009, <italic>N.K. Zeng 559</italic> (<abbrev xmlns:xlink="http://www.w3.org/1999/xlink" content-type="institution" xlink:title="Herbarium of Cryptogams, Kunming Institute of Botany, Chinese Academy of Sciences" id="ABBRID0ECPFK" xlink:type="simple">HKAS</abbrev> 76851); Ledong County, Yinggeling National Nature Reserve, elev. 620 m, 6 May 2018, <italic>N.K. Zeng 3324</italic> (<abbrev xmlns:xlink="http://www.w3.org/1999/xlink" content-type="institution" xlink:title="Fungal Herbarium of Hainan Medical University" id="ABBRID0EPPFK" xlink:type="simple">FHMU</abbrev> 2808).</p></tp:treatment-sec><tp:treatment-sec sec-type="notes" id="SECID0EUPFK"><title>Note.</title><p><italic><tp:taxon-name><tp:taxon-name-part taxon-name-part-type="genus" reg="Neoboletus">Neoboletus</tp:taxon-name-part><tp:taxon-name-part taxon-name-part-type="species" reg="multipunctatus">multipunctatus</tp:taxon-name-part></tp:taxon-name></italic> is characterized by a brown, dark brown to blackish brown pileus, brown to reddish-brown pores changing bluish black when injured, stipe surface densely covered with brown to reddish-brown punctuations, smaller basidiospores, and its association with fagaceous trees. It is both morphologically similar and phylogenetically related to <italic><tp:taxon-name><tp:taxon-name-part taxon-name-part-type="genus" reg="Neoboletus">N.</tp:taxon-name-part><tp:taxon-name-part taxon-name-part-type="species" reg="brunneissimus">brunneissimus</tp:taxon-name-part></tp:taxon-name></italic> (W.F. Chiu) Gelardi et al. (Fig. <xref ref-type="fig" rid="F2">2</xref>), a species originally described from Yunnan Province of southwestern China. However, <italic><tp:taxon-name><tp:taxon-name-part taxon-name-part-type="genus" reg="Neoboletus">N.</tp:taxon-name-part><tp:taxon-name-part taxon-name-part-type="species" reg="brunneissimus">brunneissimus</tp:taxon-name-part></tp:taxon-name></italic> has larger basidiospores measuring 10–14 × 4.5–5 μm, and it occurs in temperature regions in addition to subtropical belts (<xref ref-type="bibr" rid="B52">Wu et al. 2016a</xref>). <italic><tp:taxon-name><tp:taxon-name-part taxon-name-part-type="genus" reg="Neoboletus">Neoboletus</tp:taxon-name-part><tp:taxon-name-part taxon-name-part-type="species" reg="multipunctatus">multipunctatus</tp:taxon-name-part></tp:taxon-name></italic> is also similar to <italic><tp:taxon-name><tp:taxon-name-part taxon-name-part-type="genus" reg="Neoboletus">N.</tp:taxon-name-part><tp:taxon-name-part taxon-name-part-type="species" reg="hainanensis">hainanensis</tp:taxon-name-part></tp:taxon-name></italic> and <italic><tp:taxon-name><tp:taxon-name-part taxon-name-part-type="genus" reg="Neoboletus">N.</tp:taxon-name-part><tp:taxon-name-part taxon-name-part-type="species" reg="sinensis">sinensis</tp:taxon-name-part></tp:taxon-name></italic> (T.H. Li &amp; M. Zang) Gelardi et al. morphologically. However, both pileal and stipe surface of <italic><tp:taxon-name><tp:taxon-name-part taxon-name-part-type="genus" reg="Neoboletus">N.</tp:taxon-name-part><tp:taxon-name-part taxon-name-part-type="species" reg="hainanensis">hainanensis</tp:taxon-name-part></tp:taxon-name></italic> stain blue when injured, with white basal mycelium on the stipe, relatively larger basidiospores measuring 9.5–13.5 × 4–5 μm, and a trichodermium to ixotrichodermium pileipellis (<xref ref-type="bibr" rid="B58">Zang et al. 2001</xref>; <xref ref-type="bibr" rid="B52">Wu et al. 2016a</xref>). <italic><tp:taxon-name><tp:taxon-name-part taxon-name-part-type="genus" reg="Neoboletus">Neoboletus</tp:taxon-name-part><tp:taxon-name-part taxon-name-part-type="species" reg="sinensis">sinensis</tp:taxon-name-part></tp:taxon-name></italic>, a species also described from Hainan Province, has a cherry red stipe with reticulations, larger basidiospores measuring 13–19 × 5–6.5 μm, and wider cystidia (<xref ref-type="bibr" rid="B58">Zang et al. 2001</xref>; <xref ref-type="bibr" rid="B48">Vizzini 2014</xref>).</p></tp:treatment-sec><tp:treatment-sec><!--Section generated to contain objects referenced in tp:taxon-treatment.--><fig id="F5" position="float" orientation="portrait"><label>Figure 5.</label><caption><p>
                  Basidiomata of boletes. <bold>a–c</bold><italic><tp:taxon-name><tp:taxon-name-part taxon-name-part-type="genus" reg="Lanmaoa">Lanmaoa</tp:taxon-name-part><tp:taxon-name-part taxon-name-part-type="species" reg="macrocarpa">macrocarpa</tp:taxon-name-part></tp:taxon-name></italic> (a from <abbrev xmlns:xlink="http://www.w3.org/1999/xlink" content-type="institution" xlink:title="Fungal Herbarium of Hainan Medical University" id="ABBRID0ETWEK" xlink:type="simple">FHMU</abbrev> 2212; <bold>b–c</bold> from <abbrev xmlns:xlink="http://www.w3.org/1999/xlink" content-type="institution" xlink:title="Fungal Herbarium of Hainan Medical University" id="ABBRID0E1WEK" xlink:type="simple">FHMU</abbrev> 1982, holotype) <bold>d–f</bold><italic><tp:taxon-name><tp:taxon-name-part taxon-name-part-type="genus" reg="Neoboletus">Neoboletus</tp:taxon-name-part><tp:taxon-name-part taxon-name-part-type="species" reg="hainanensis">hainanensis</tp:taxon-name-part></tp:taxon-name></italic> (<abbrev xmlns:xlink="http://www.w3.org/1999/xlink" content-type="institution" xlink:title="Herbarium of Cryptogams, Kunming Institute of Botany, Chinese Academy of Sciences" id="ABBRID0EMXEK" xlink:type="simple">HKAS</abbrev> 90209) <bold>g–l</bold><italic><tp:taxon-name><tp:taxon-name-part taxon-name-part-type="genus" reg="Neoboletus">Neoboletus</tp:taxon-name-part><tp:taxon-name-part taxon-name-part-type="species" reg="multipunctatus">multipunctatus</tp:taxon-name-part></tp:taxon-name></italic> (<bold>g, i–j, l</bold> from <abbrev xmlns:xlink="http://www.w3.org/1999/xlink" content-type="institution" xlink:title="Fungal Herbarium of Hainan Medical University" id="ABBRID0EAYEK" xlink:type="simple">FHMU</abbrev> 2808 <bold>h, k</bold> from <abbrev xmlns:xlink="http://www.w3.org/1999/xlink" content-type="institution" xlink:title="Fungal Herbarium of Hainan Medical University" id="ABBRID0EHYEK" xlink:type="simple">FHMU</abbrev> 1620, holotype). Photos by N.K. Zeng.</p></caption><graphic xmlns:xlink="http://www.w3.org/1999/xlink" xlink:href="mycokeys-46-055-g005.jpg" position="float" orientation="portrait" xlink:type="simple" id="oo_265011.jpg"/></fig><fig id="F12" position="float" orientation="portrait"><label>Figure 12.</label><caption><p>Microscopic features of <italic><tp:taxon-name><tp:taxon-name-part taxon-name-part-type="genus" reg="Neoboletus">Neoboletus</tp:taxon-name-part><tp:taxon-name-part taxon-name-part-type="species" reg="multipunctatus">multipunctatus</tp:taxon-name-part></tp:taxon-name></italic> (<abbrev xmlns:xlink="http://www.w3.org/1999/xlink" content-type="institution" xlink:title="Fungal Herbarium of Hainan Medical University" id="ABBRID0EGYHK" xlink:type="simple">FHMU</abbrev> 1620, holotype). <bold>a</bold> Basidia and pleurocystidium <bold>b</bold> Basidiospores <bold>c</bold> Cheilocystidia <bold>d</bold> Pileipellis <bold>e</bold> Stipitipellis. Scale bars: 10 μm.</p></caption><graphic xmlns:xlink="http://www.w3.org/1999/xlink" xlink:href="mycokeys-46-055-g012.jpg" position="float" orientation="portrait" xlink:type="simple" id="oo_265017.jpg"/></fig><fig id="F2" position="float" orientation="portrait"><label>Figure 2.</label><caption><p>Phylogenetic placement of <italic><tp:taxon-name><tp:taxon-name-part taxon-name-part-type="genus" reg="Neoboletus">Neoboletus</tp:taxon-name-part><tp:taxon-name-part taxon-name-part-type="species" reg="multipunctatus">multipunctatus</tp:taxon-name-part></tp:taxon-name></italic>, <italic><tp:taxon-name><tp:taxon-name-part taxon-name-part-type="genus" reg="Sutorius">Sutorius</tp:taxon-name-part><tp:taxon-name-part taxon-name-part-type="species" reg="subrufus">subrufus</tp:taxon-name-part></tp:taxon-name></italic> and <italic><tp:taxon-name><tp:taxon-name-part taxon-name-part-type="genus" reg="Caloboletus">Caloboletus</tp:taxon-name-part><tp:taxon-name-part taxon-name-part-type="species" reg="guanyui">guanyui</tp:taxon-name-part></tp:taxon-name></italic> inferred from a multilocus (28S, ITS, <italic>tef1</italic>, <italic>rpb</italic>2) dataset using RAxML. BS ≥ 50% and PP ≥ 0.95 are indicated above or below the branches as RAxML BS/PP.</p></caption><graphic xmlns:xlink="http://www.w3.org/1999/xlink" xlink:href="mycokeys-46-055-g002.jpg" position="float" orientation="portrait" xlink:type="simple" id="oo_265008.jpg"/></fig></tp:treatment-sec><ref-list><ref id="B52"><mixed-citation xmlns:xlink="http://www.w3.org/1999/xlink" xlink:type="simple"><person-group><name name-style="western"><surname>Wu</surname><given-names>G</given-names></name><name name-style="western"><surname>Li</surname><given-names>YC</given-names></name><name name-style="western"><surname>Zhu</surname><given-names>XT</given-names></name><name name-style="western"><surname>Zhao</surname><given-names>K</given-names></name><name name-style="western"><surname>Han</surname><given-names>LH</given-names></name><name name-style="western"><surname>Cui</surname><given-names>YY</given-names></name><name name-style="western"><surname>Li</surname><given-names>F</given-names></name><name name-style="western"><surname>Xu</surname><given-names>JP</given-names></name><name name-style="western"><surname>Yang</surname><given-names>ZL</given-names></name></person-group> (<year>2016a</year>) <article-title>One hundred noteworthy boletes from China.</article-title><source>Fungal Diversity</source><volume>81</volume>: <fpage>25</fpage>–<lpage>188</lpage>. <ext-link xlink:type="simple" ext-link-type="doi" xlink:href="10.1007/s13225-016-0375-8">https://doi.org/10.1007/s13225-016-0375-8</ext-link></mixed-citation></ref><ref id="B58"><mixed-citation xmlns:xlink="http://www.w3.org/1999/xlink" xlink:type="simple"><person-group><name name-style="western"><surname>Zang</surname><given-names>M</given-names></name><name name-style="western"><surname>Li</surname><given-names>TH</given-names></name><name name-style="western"><surname>Petersen</surname><given-names>RH</given-names></name></person-group> (<year>2001</year>) <article-title>Five new species of <tp:taxon-name><tp:taxon-name-part taxon-name-part-type="family">Boletaceae</tp:taxon-name-part></tp:taxon-name> from China.</article-title><source>Mycotaxon</source><volume>80</volume>: <fpage>481</fpage>–<lpage>487</lpage>.</mixed-citation></ref><ref id="B48"><mixed-citation xmlns:xlink="http://www.w3.org/1999/xlink" xlink:type="simple"><person-group><name name-style="western"><surname>Vizzini</surname><given-names>A</given-names></name></person-group> (<year>2014</year>) <italic><tp:taxon-name><tp:taxon-name-part taxon-name-part-type="genus">Neoboletus</tp:taxon-name-part></tp:taxon-name></italic> Gelardi, Simonini &amp; Vizzini, gen. nov. Index Fungorum 192: 1.</mixed-citation></ref></ref-list></tp:taxon-treatment>
