# Supplementary material for: New and noteworthy boletes from subtropical and tropical China
Source: MycoKeys. 2019 Feb 18;(46):55–96. doi: 10.3897/mycokeys.46.31470 (PMC6401544; doi:10.3897/mycokeys.46.31470)
Supplement: XML Treatment for Neoboletus obscureumbrinus [file mycokeys.46.31470-treatment8.xml]

<!DOCTYPE tp:taxon-treatment
  PUBLIC "-//TaxonX//DTD Taxonomic Treatment Publishing DTD v0 20100105//EN" "tax-treatment-NSO.dtd">
<tp:taxon-treatment xmlns:tp="http://www.plazi.org/taxpub"><tp:treatment-meta><kwd-group><label>Taxon classification</label><kwd><named-content xmlns:xlink="http://www.w3.org/1999/xlink" content-type="kingdom">Plantae</named-content></kwd><kwd><named-content xmlns:xlink="http://www.w3.org/1999/xlink" content-type="order">Boletales</named-content></kwd><kwd><named-content xmlns:xlink="http://www.w3.org/1999/xlink" content-type="family">Boletaceae</named-content></kwd></kwd-group><mixed-citation publication-type="journal"><person-group><name><surname>Chai</surname><given-names>Hui</given-names></name><name><surname>Liang</surname><given-names>Zhi-Qun</given-names></name><name><surname>Xue</surname><given-names>Rou</given-names></name><name><surname>Jiang</surname><given-names>Shuai</given-names></name><name><surname>Luo</surname><given-names>Shi-Hong</given-names></name><name><surname>Wang</surname><given-names>Yong</given-names></name><name><surname>Wu</surname><given-names>Lu-Ling</given-names></name><name><surname>Tang</surname><given-names>Li-Ping</given-names></name><name><surname>Chen</surname><given-names>Yun</given-names></name><name><surname>Hong</surname><given-names>Deng</given-names></name><name><surname>Zeng</surname><given-names>Nian-Kai</given-names></name></person-group><article-title>New and noteworthy boletes from subtropical and tropical China</article-title><source>MycoKeys</source><day>18</day><month>2</month><year>2019</year><volume>2019</volume><issue>46</issue><fpage>55</fpage><lpage>96</lpage><pub-id pub-id-type="doi">10.3897/mycokeys.46.31470</pub-id></mixed-citation></tp:treatment-meta><tp:nomenclature><label>8.</label><tp:taxon-name>
                <tp:taxon-name-part taxon-name-part-type="genus" reg="Neoboletus">Neoboletus</tp:taxon-name-part>
                <tp:taxon-name-part taxon-name-part-type="species" reg="obscureumbrinus">obscureumbrinus</tp:taxon-name-part>
                <object-id xmlns:xlink="http://www.w3.org/1999/xlink" content-type="mycobank" xlink:type="simple">MB828529</object-id>
              </tp:taxon-name><tp:taxon-authority>(Hongo) N.K. Zeng, H. Chai &amp; Zhi Q. Liang</tp:taxon-authority><tp:taxon-status xmlns:xlink="http://www.w3.org/1999/xlink" xlink:type="simple">comb. nov.</tp:taxon-status><xref ref-type="fig" rid="F6">Figure 6a–e</xref><!--PageBreak --><tp:nomenclature-citation-list><tp:nomenclature-citation><tp:taxon-name>
                    <tp:taxon-name-part taxon-name-part-type="genus" reg="Boletus">Boletus</tp:taxon-name-part>
                    <tp:taxon-name-part taxon-name-part-type="species" reg="obscureumbrinus">obscureumbrinus</tp:taxon-name-part>
                  </tp:taxon-name><comment>Hongo, Mem. Fac. Lib. Arts. Educ. Shiga Univ. Nat. Sci., 18: 4, 1968</comment></tp:nomenclature-citation><tp:nomenclature-citation><tp:taxon-name>
                    <tp:taxon-name-part taxon-name-part-type="genus" reg="Sutorius">Sutorius</tp:taxon-name-part>
                    <tp:taxon-name-part taxon-name-part-type="species" reg="obscureumbrinus">obscureumbrinus</tp:taxon-name-part>
                  </tp:taxon-name><comment>(Hongo) G. Wu &amp; Zhu L. Yang, Fungal Diversity 81: 138, 2016</comment></tp:nomenclature-citation></tp:nomenclature-citation-list></tp:nomenclature><tp:treatment-sec sec-type="habitat" id="SECID0EGWFK"><title>Habitat.</title><p>Solitary or gregarious on the ground in forests dominated by fagaceous trees including <italic><tp:taxon-name><tp:taxon-name-part taxon-name-part-type="genus" reg="Lithocarpus">Lithocarpus</tp:taxon-name-part></tp:taxon-name></italic> spp.</p></tp:treatment-sec><tp:treatment-sec sec-type="distribution" id="SECID0ETWFK"><title>Distribution.</title><p>Southern and southwestern China; Japan (<xref ref-type="bibr" rid="B19">Hongo 1968</xref>).</p></tp:treatment-sec><tp:treatment-sec sec-type="notes" id="SECID0E4WFK"><title>Note.</title><p><italic><tp:taxon-name><tp:taxon-name-part taxon-name-part-type="genus" reg="Boletus">Boletus</tp:taxon-name-part><tp:taxon-name-part taxon-name-part-type="species" reg="obscureumbrinus">obscureumbrinus</tp:taxon-name-part></tp:taxon-name></italic> Hongo was originally described from Japan (<xref ref-type="bibr" rid="B19">Hongo 1968</xref>) and later reported from Guangdong Province of southern China and Yunnan Province of southwestern China (<xref ref-type="bibr" rid="B52">Wu et al. 2016a</xref>). It was transferred to the genus <!--PageBreak --><italic><tp:taxon-name><tp:taxon-name-part taxon-name-part-type="genus" reg="Sutorius">Sutorius</tp:taxon-name-part></tp:taxon-name></italic> by <xref ref-type="bibr" rid="B52">Wu et al. (2016a)</xref>; in the present study, we place the species in <italic><tp:taxon-name><tp:taxon-name-part taxon-name-part-type="genus" reg="Neoboletus">Neoboletus</tp:taxon-name-part></tp:taxon-name></italic> according to the evidence referred to above (Fig. <xref ref-type="fig" rid="F2">2</xref>). It is new to Hainan Province. The fruit body of this species is eaten by the Li people who live in the region (our own investigations).</p></tp:treatment-sec><tp:treatment-sec sec-type="material" id="SECID0ENYFK"><title>Specimens examined.</title><p>CHINA. Hainan Province: Ledong County, Yinggeling National Nature Reserve, elev. 620 m, 5 June 2017, <italic>N.K. Zeng 3091</italic>, <italic>3094, 3098</italic> (<abbrev xmlns:xlink="http://www.w3.org/1999/xlink" content-type="institution" xlink:title="Fungal Herbarium of Hainan Medical University" id="ABBRID0E4YFK" xlink:type="simple">FHMU</abbrev> 2052, 2055, 2059); same location, 6 May 2018, <italic>N.K. Zeng 3310, 3353</italic> (<abbrev xmlns:xlink="http://www.w3.org/1999/xlink" content-type="institution" xlink:title="Fungal Herbarium of Hainan Medical University" id="ABBRID0EKZFK" xlink:type="simple">FHMU</abbrev> 2271, 2814).</p><fig id="F6" position="float" orientation="portrait"><label>Figure 6.</label><caption><p>
                  Basidiomata of boletes. <bold>a–e</bold><italic><tp:taxon-name><tp:taxon-name-part taxon-name-part-type="genus" reg="Neoboletus">Neoboletus</tp:taxon-name-part><tp:taxon-name-part taxon-name-part-type="species" reg="obscureumbrinus">obscureumbrinus</tp:taxon-name-part></tp:taxon-name></italic> (<bold>a, e</bold> from <abbrev xmlns:xlink="http://www.w3.org/1999/xlink" content-type="institution" xlink:title="Fungal Herbarium of Hainan Medical University" id="ABBRID0EM1FK" xlink:type="simple">FHMU</abbrev> 2271 <bold>b, d</bold> from <abbrev xmlns:xlink="http://www.w3.org/1999/xlink" content-type="institution" xlink:title="Fungal Herbarium of Hainan Medical University" id="ABBRID0ET1FK" xlink:type="simple">FHMU</abbrev> 2055 <bold>c</bold> from <abbrev xmlns:xlink="http://www.w3.org/1999/xlink" content-type="institution" xlink:title="Fungal Herbarium of Hainan Medical University" id="ABBRID0E11FK" xlink:type="simple">FHMU</abbrev> 2814) <bold>f–h</bold><italic><tp:taxon-name><tp:taxon-name-part taxon-name-part-type="genus" reg="Neoboletus">Neoboletus</tp:taxon-name-part><tp:taxon-name-part taxon-name-part-type="species" reg="tomentulosus">tomentulosus</tp:taxon-name-part></tp:taxon-name></italic> (<bold>h–i</bold> from <abbrev xmlns:xlink="http://www.w3.org/1999/xlink" content-type="institution" xlink:title="Fungal Herbarium of Hainan Medical University" id="ABBRID0EO2FK" xlink:type="simple">FHMU</abbrev> 842, <bold>j</bold> from <abbrev xmlns:xlink="http://www.w3.org/1999/xlink" content-type="institution" xlink:title="Fungal Herbarium of Hainan Medical University" id="ABBRID0EV2FK" xlink:type="simple">FHMU</abbrev> 841) <bold>i–k</bold><italic><tp:taxon-name><tp:taxon-name-part taxon-name-part-type="genus" reg="Sutorius">Sutorius</tp:taxon-name-part><tp:taxon-name-part taxon-name-part-type="species" reg="subrufus">subrufus</tp:taxon-name-part></tp:taxon-name></italic> (<abbrev xmlns:xlink="http://www.w3.org/1999/xlink" content-type="institution" xlink:title="Fungal Herbarium of Hainan Medical University" id="ABBRID0EH3FK" xlink:type="simple">FHMU</abbrev> 2004, holotype) <bold>l</bold><italic><tp:taxon-name><tp:taxon-name-part taxon-name-part-type="genus" reg="Tylopilus">Tylopilus</tp:taxon-name-part><tp:taxon-name-part taxon-name-part-type="species" reg="virescens">virescens</tp:taxon-name-part></tp:taxon-name></italic> (<abbrev xmlns:xlink="http://www.w3.org/1999/xlink" content-type="institution" xlink:title="Fungal Herbarium of Hainan Medical University" id="ABBRID0EZ3FK" xlink:type="simple">FHMU</abbrev> 1004). Photos by N.K. Zeng.</p></caption><graphic xmlns:xlink="http://www.w3.org/1999/xlink" xlink:href="mycokeys-46-055-g006.jpg" position="float" orientation="portrait" xlink:type="simple" id="oo_265012.jpg"/></fig></tp:treatment-sec><tp:treatment-sec><!--Section generated to contain objects referenced in tp:taxon-treatment.--><fig id="F2" position="float" orientation="portrait"><label>Figure 2.</label><caption><p>Phylogenetic placement of <italic><tp:taxon-name><tp:taxon-name-part taxon-name-part-type="genus" reg="Neoboletus">Neoboletus</tp:taxon-name-part><tp:taxon-name-part taxon-name-part-type="species" reg="multipunctatus">multipunctatus</tp:taxon-name-part></tp:taxon-name></italic>, <italic><tp:taxon-name><tp:taxon-name-part taxon-name-part-type="genus" reg="Sutorius">Sutorius</tp:taxon-name-part><tp:taxon-name-part taxon-name-part-type="species" reg="subrufus">subrufus</tp:taxon-name-part></tp:taxon-name></italic> and <italic><tp:taxon-name><tp:taxon-name-part taxon-name-part-type="genus" reg="Caloboletus">Caloboletus</tp:taxon-name-part><tp:taxon-name-part taxon-name-part-type="species" reg="guanyui">guanyui</tp:taxon-name-part></tp:taxon-name></italic> inferred from a multilocus (28S, ITS, <italic>tef1</italic>, <italic>rpb</italic>2) dataset using RAxML. BS ≥ 50% and PP ≥ 0.95 are indicated above or below the branches as RAxML BS/PP.</p></caption><graphic xmlns:xlink="http://www.w3.org/1999/xlink" xlink:href="mycokeys-46-055-g002.jpg" position="float" orientation="portrait" xlink:type="simple" id="oo_265008.jpg"/></fig></tp:treatment-sec><ref-list><ref id="B19"><mixed-citation xmlns:xlink="http://www.w3.org/1999/xlink" xlink:type="simple"><person-group><name name-style="western"><surname>Hongo</surname><given-names>T</given-names></name></person-group> (<year>1968</year>) <article-title>Notulae mycologicae (7).</article-title><source>Memoirs of Shiga University Press</source><volume>18</volume>: <fpage>34</fpage>–<lpage>39</lpage>.</mixed-citation></ref><ref id="B52"><mixed-citation xmlns:xlink="http://www.w3.org/1999/xlink" xlink:type="simple"><person-group><name name-style="western"><surname>Wu</surname><given-names>G</given-names></name><name name-style="western"><surname>Li</surname><given-names>YC</given-names></name><name name-style="western"><surname>Zhu</surname><given-names>XT</given-names></name><name name-style="western"><surname>Zhao</surname><given-names>K</given-names></name><name name-style="western"><surname>Han</surname><given-names>LH</given-names></name><name name-style="western"><surname>Cui</surname><given-names>YY</given-names></name><name name-style="western"><surname>Li</surname><given-names>F</given-names></name><name name-style="western"><surname>Xu</surname><given-names>JP</given-names></name><name name-style="western"><surname>Yang</surname><given-names>ZL</given-names></name></person-group> (<year>2016a</year>) <article-title>One hundred noteworthy boletes from China.</article-title><source>Fungal Diversity</source><volume>81</volume>: <fpage>25</fpage>–<lpage>188</lpage>. <ext-link xlink:type="simple" ext-link-type="doi" xlink:href="10.1007/s13225-016-0375-8">https://doi.org/10.1007/s13225-016-0375-8</ext-link></mixed-citation></ref></ref-list></tp:taxon-treatment>
