# Supplementary material for: New and noteworthy boletes from subtropical and tropical China
Source: MycoKeys. 2019 Feb 18;(46):55–96. doi: 10.3897/mycokeys.46.31470 (PMC6401544; doi:10.3897/mycokeys.46.31470)
Supplement: XML Treatment for Sutorius subrufus [file mycokeys.46.31470-treatment10.xml]

<!DOCTYPE tp:taxon-treatment
  PUBLIC "-//TaxonX//DTD Taxonomic Treatment Publishing DTD v0 20100105//EN" "tax-treatment-NSO.dtd">
<tp:taxon-treatment xmlns:tp="http://www.plazi.org/taxpub"><tp:treatment-meta><kwd-group><label>Taxon classification</label><kwd><named-content xmlns:xlink="http://www.w3.org/1999/xlink" content-type="kingdom">Plantae</named-content></kwd><kwd><named-content xmlns:xlink="http://www.w3.org/1999/xlink" content-type="order">Boletales</named-content></kwd><kwd><named-content xmlns:xlink="http://www.w3.org/1999/xlink" content-type="family">Boletaceae</named-content></kwd></kwd-group><mixed-citation publication-type="journal"><person-group><name><surname>Chai</surname><given-names>Hui</given-names></name><name><surname>Liang</surname><given-names>Zhi-Qun</given-names></name><name><surname>Xue</surname><given-names>Rou</given-names></name><name><surname>Jiang</surname><given-names>Shuai</given-names></name><name><surname>Luo</surname><given-names>Shi-Hong</given-names></name><name><surname>Wang</surname><given-names>Yong</given-names></name><name><surname>Wu</surname><given-names>Lu-Ling</given-names></name><name><surname>Tang</surname><given-names>Li-Ping</given-names></name><name><surname>Chen</surname><given-names>Yun</given-names></name><name><surname>Hong</surname><given-names>Deng</given-names></name><name><surname>Zeng</surname><given-names>Nian-Kai</given-names></name></person-group><article-title>New and noteworthy boletes from subtropical and tropical China</article-title><source>MycoKeys</source><day>18</day><month>2</month><year>2019</year><volume>2019</volume><issue>46</issue><fpage>55</fpage><lpage>96</lpage><pub-id pub-id-type="doi">10.3897/mycokeys.46.31470</pub-id></mixed-citation></tp:treatment-meta><tp:nomenclature><label>10.</label><tp:taxon-name>
                <tp:taxon-name-part taxon-name-part-type="genus" reg="Sutorius">Sutorius</tp:taxon-name-part>
                <tp:taxon-name-part taxon-name-part-type="species" reg="subrufus">subrufus</tp:taxon-name-part>
                <object-id xmlns:xlink="http://www.w3.org/1999/xlink" content-type="mycobank" xlink:type="simple">MB828531</object-id>
              </tp:taxon-name><tp:taxon-authority>
              N.K. Zeng, H. Chai &amp; S. Jiang</tp:taxon-authority><tp:taxon-status xmlns:xlink="http://www.w3.org/1999/xlink" xlink:type="simple">sp. nov.</tp:taxon-status><xref ref-type="fig" rid="F6">Figures 6i–k</xref><xref ref-type="fig" rid="F13">, 13</xref><!--PageBreak --></tp:nomenclature><tp:treatment-sec sec-type="Typification" id="SECID0E5GGK"><title>Typification.</title><p>CHINA. Hainan Province: Qiongzhong County, Yinggeling National Nature Reserve, elev. 850 m, 29 May 2017, <italic>N.K. Zeng 3043</italic> (<abbrev xmlns:xlink="http://www.w3.org/1999/xlink" content-type="institution" xlink:title="Fungal Herbarium of Hainan Medical University" id="ABBRID0EMHGK" xlink:type="simple">FHMU</abbrev> 2004, holotype).</p><p>GenBank accession numbers: 28S = <ext-link xmlns:xlink="http://www.w3.org/1999/xlink" ext-link-type="gen" xlink:href="MH879698" xlink:type="simple">MH879698</ext-link>, ITS = <ext-link xmlns:xlink="http://www.w3.org/1999/xlink" ext-link-type="gen" xlink:href="MH885360" xlink:type="simple">MH885360</ext-link>, <italic>tef1</italic> = <ext-link xmlns:xlink="http://www.w3.org/1999/xlink" ext-link-type="gen" xlink:href="MH879728" xlink:type="simple">MH879728</ext-link>, <italic>rpb2</italic> = <ext-link xmlns:xlink="http://www.w3.org/1999/xlink" ext-link-type="gen" xlink:href="MH879745" xlink:type="simple">MH879745</ext-link>.</p><!--PageBreak --></tp:treatment-sec><tp:treatment-sec sec-type="etymology" id="SECID0EYHGK"><title>Etymology.</title><p>Latin, “<italic>subrufus</italic>” refers to the stipe surface and context of the species turning reddish when injured.</p></tp:treatment-sec><tp:treatment-sec sec-type="description" id="SECID0EIIGK"><title>Description.</title><p><italic>Basidiomata</italic> medium to large. <italic>Pileus</italic> 5–10 cm in diameter, subhemispherical to convex when young, then applanate; surface dry, finely tomentose, brown to pale reddish brown (10C2–11C3); context about 1.6 cm thick in the center of the pileus, white (6A1), changing reddish (9C3) when injured. <italic>Hymenophore</italic> poroid, adnate or slightly depressed around apex of stipe; pores angular, about 0.3 mm in diameter, pale brown (8C3), brown (7E2) to pale reddish brown (10C2), mostly unchanging in color when injured, but sometimes changing reddish; tubes about 1 cm in length, pale brown (8D3), unchanging in color when injured, but sometimes changing reddish. <italic>Stipe</italic> 6–10 × 1–2.2 cm, central, subcylindric, solid; surface dry, gray-white, but brownish yellow at base, covered with pale reddish-brown (7B2) to blackish-brown squamules, usually changing reddish when injured; context white (1D1–2), changing reddish (9C3) when injured; annulus absent; basal mycelium white (1A1). <italic>Odor</italic> indistinct.</p><p><italic>Basidia</italic> 18–30 × 6–9 μm, clavate, thin-walled, colorless to yellowish in KOH; four-spored, sterigmata 2–3 μm in length. <italic>Basidiospores</italic> [200/24/3] (8–)9–12(–13.5) × 3.5–4.5 μm, Q=(2.25–)2.50–3.00(–3.29), <italic>Q<sub>m</sub></italic>=2.79 ± 0.21, subfusoid and inequilateral in side view with a weak or distinct suprahilar depression, elliptic-fusiform to subfusiform in ventral view, slightly thick-walled (to 0.5 μm), olive-brown to yellowish brown in KOH, smooth. <italic>Hymenophoral trama</italic> boletoid; composed of colorless to yellowish in KOH, 5–10 μm wide, thin- to slightly thick-walled (up to 0.5 μm) hyphae. <italic>Cheilocystidia</italic> 28–45 × 7–10 μm, ventricose, fusiform or subfusiform, thin-walled, colorless to yellowish in KOH, no encrustations. <italic>Pleurocystidia</italic> 35–50 × 7–10 μm, fusiform or subfusiform, thin-walled, colorless to yellowish in KOH, no encrustations. <italic>Pileipellis</italic> a trichoderm about 100–150 μm thick, composed of rather vertically arranged, yellowish in KOH, 3.5–6 μm wide, thin-walled hyphae; terminal cells 30–43 × 3.5–6 μm, clavate or subclavate, with obtuse apex. <italic>Pileal trama</italic> made up of hyphae 4.5–10 μm in diameter, thin-walled, nearly colorless in KOH. <italic>Stipitipellis</italic> hymeniform about 60–80 μm thick, composed of thin-walled emergent hyphae, colorless in KOH, with clavate, subclavate terminal cells (22–28 × 4–9 μm), and occasionally with scattered clavate, four-spored basidia. <italic>Stipe trama</italic> composed of longitudinally arranged, parallel hyphae 4–8 μm wide, cylindrical, thin- to slightly thick-walled (to 0.5 μm), fawn to tawny in KOH, parallel hyphae. <italic>Clamp connections</italic> absent in all tissues.</p></tp:treatment-sec><tp:treatment-sec sec-type="habitat" id="SECID0EOLGK"><title>Habitat.</title><p>Scattered, gregarious or caespitose on the ground in forests dominated by fagaceous trees, including <italic><tp:taxon-name><tp:taxon-name-part taxon-name-part-type="genus" reg="Lithocarpus">Lithocarpus</tp:taxon-name-part></tp:taxon-name></italic> spp.</p></tp:treatment-sec><tp:treatment-sec sec-type="distribution" id="SECID0E2LGK"><title>Distribution.</title><p>Southern China.</p></tp:treatment-sec><tp:treatment-sec sec-type="material" id="SECID0EAMGK"><title>Additional specimens examined.</title><p>CHINA. Hainan Province: Qiongzhong County, Yinggeling National Nature Reserve, elev. 860 m, 29 May 2017, <italic>N.K. Zeng 3045</italic> (<abbrev xmlns:xlink="http://www.w3.org/1999/xlink" content-type="institution" xlink:title="Fungal Herbarium of Hainan Medical University" id="ABBRID0EOMGK" xlink:type="simple">FHMU</abbrev> 2006); Ledong County, Yinggeling National Nature Reserve, elev. 650 m, 27 July 2017, <italic>N.K. Zeng</italic> 3140 (<abbrev xmlns:xlink="http://www.w3.org/1999/xlink" content-type="institution" xlink:title="Fungal Herbarium of Hainan Medical University" id="ABBRID0E2MGK" xlink:type="simple">FHMU</abbrev> 2101).</p></tp:treatment-sec><tp:treatment-sec sec-type="notes" id="SECID0EANGK"><title>Note.</title><p><italic><tp:taxon-name><tp:taxon-name-part taxon-name-part-type="genus" reg="Sutorius">Sutorius</tp:taxon-name-part><tp:taxon-name-part taxon-name-part-type="species" reg="subrufus">subrufus</tp:taxon-name-part></tp:taxon-name></italic> is characterized by a brown to pale reddish-brown pileus, stipe surface and context turning reddish when injured, relatively smaller basidi<!--PageBreak -->ospores, and it is restricted in tropical China. It is both morphologically similar and phylogenetically related to <italic><tp:taxon-name><tp:taxon-name-part taxon-name-part-type="genus" reg="Sutorius">S.</tp:taxon-name-part><tp:taxon-name-part taxon-name-part-type="species" reg="eximius">eximius</tp:taxon-name-part></tp:taxon-name></italic> (Peck) Halling et al. and <italic><tp:taxon-name><tp:taxon-name-part taxon-name-part-type="genus" reg="Sutorius">S.</tp:taxon-name-part><tp:taxon-name-part taxon-name-part-type="species" reg="australiensis">australiensis</tp:taxon-name-part></tp:taxon-name></italic> (Bougher &amp; Thiers) Halling and N.A. Fechner. However, stipe surface and context of <italic><tp:taxon-name><tp:taxon-name-part taxon-name-part-type="genus" reg="Sutorius">S.</tp:taxon-name-part><tp:taxon-name-part taxon-name-part-type="species" reg="eximius">eximius</tp:taxon-name-part></tp:taxon-name></italic> does not change when injured. Moreover, <italic><tp:taxon-name><tp:taxon-name-part taxon-name-part-type="genus" reg="Sutorius">S.</tp:taxon-name-part><tp:taxon-name-part taxon-name-part-type="species" reg="eximius">eximius</tp:taxon-name-part></tp:taxon-name></italic> has larger basidiospores, and a distribution in North and Central America (<xref ref-type="bibr" rid="B38">Singer 1947</xref>; <xref ref-type="bibr" rid="B41">Smith and Thiers 1971</xref>; <xref ref-type="bibr" rid="B15">Halling et al. 2012</xref>); <italic><tp:taxon-name><tp:taxon-name-part taxon-name-part-type="genus" reg="Sutorius">S.</tp:taxon-name-part><tp:taxon-name-part taxon-name-part-type="species" reg="australiensis">australiensis</tp:taxon-name-part></tp:taxon-name></italic> has relatively larger basidiospores, a distribution in Australia, and is associated with <tp:taxon-name><tp:taxon-name-part taxon-name-part-type="family">Myrtaceae</tp:taxon-name-part></tp:taxon-name> and <tp:taxon-name><tp:taxon-name-part taxon-name-part-type="family">Casuarinaceae</tp:taxon-name-part></tp:taxon-name> (<xref ref-type="bibr" rid="B15">Halling et al. 2012</xref>).</p></tp:treatment-sec><tp:treatment-sec><!--Section generated to contain objects referenced in tp:taxon-treatment.--><fig id="F6" position="float" orientation="portrait"><label>Figure 6.</label><caption><p>
                  Basidiomata of boletes. <bold>a–e</bold><italic><tp:taxon-name><tp:taxon-name-part taxon-name-part-type="genus" reg="Neoboletus">Neoboletus</tp:taxon-name-part><tp:taxon-name-part taxon-name-part-type="species" reg="obscureumbrinus">obscureumbrinus</tp:taxon-name-part></tp:taxon-name></italic> (<bold>a, e</bold> from <abbrev xmlns:xlink="http://www.w3.org/1999/xlink" content-type="institution" xlink:title="Fungal Herbarium of Hainan Medical University" id="ABBRID0EM1FK" xlink:type="simple">FHMU</abbrev> 2271 <bold>b, d</bold> from <abbrev xmlns:xlink="http://www.w3.org/1999/xlink" content-type="institution" xlink:title="Fungal Herbarium of Hainan Medical University" id="ABBRID0ET1FK" xlink:type="simple">FHMU</abbrev> 2055 <bold>c</bold> from <abbrev xmlns:xlink="http://www.w3.org/1999/xlink" content-type="institution" xlink:title="Fungal Herbarium of Hainan Medical University" id="ABBRID0E11FK" xlink:type="simple">FHMU</abbrev> 2814) <bold>f–h</bold><italic><tp:taxon-name><tp:taxon-name-part taxon-name-part-type="genus" reg="Neoboletus">Neoboletus</tp:taxon-name-part><tp:taxon-name-part taxon-name-part-type="species" reg="tomentulosus">tomentulosus</tp:taxon-name-part></tp:taxon-name></italic> (<bold>h–i</bold> from <abbrev xmlns:xlink="http://www.w3.org/1999/xlink" content-type="institution" xlink:title="Fungal Herbarium of Hainan Medical University" id="ABBRID0EO2FK" xlink:type="simple">FHMU</abbrev> 842, <bold>j</bold> from <abbrev xmlns:xlink="http://www.w3.org/1999/xlink" content-type="institution" xlink:title="Fungal Herbarium of Hainan Medical University" id="ABBRID0EV2FK" xlink:type="simple">FHMU</abbrev> 841) <bold>i–k</bold><italic><tp:taxon-name><tp:taxon-name-part taxon-name-part-type="genus" reg="Sutorius">Sutorius</tp:taxon-name-part><tp:taxon-name-part taxon-name-part-type="species" reg="subrufus">subrufus</tp:taxon-name-part></tp:taxon-name></italic> (<abbrev xmlns:xlink="http://www.w3.org/1999/xlink" content-type="institution" xlink:title="Fungal Herbarium of Hainan Medical University" id="ABBRID0EH3FK" xlink:type="simple">FHMU</abbrev> 2004, holotype) <bold>l</bold><italic><tp:taxon-name><tp:taxon-name-part taxon-name-part-type="genus" reg="Tylopilus">Tylopilus</tp:taxon-name-part><tp:taxon-name-part taxon-name-part-type="species" reg="virescens">virescens</tp:taxon-name-part></tp:taxon-name></italic> (<abbrev xmlns:xlink="http://www.w3.org/1999/xlink" content-type="institution" xlink:title="Fungal Herbarium of Hainan Medical University" id="ABBRID0EZ3FK" xlink:type="simple">FHMU</abbrev> 1004). Photos by N.K. Zeng.</p></caption><graphic xmlns:xlink="http://www.w3.org/1999/xlink" xlink:href="mycokeys-46-055-g006.jpg" position="float" orientation="portrait" xlink:type="simple" id="oo_265012.jpg"/></fig><fig id="F13" position="float" orientation="portrait"><label>Figure 13.</label><caption><p>Microscopic features of <italic><tp:taxon-name><tp:taxon-name-part taxon-name-part-type="genus" reg="Sutorius">Sutorius</tp:taxon-name-part><tp:taxon-name-part taxon-name-part-type="species" reg="subrufus">subrufus</tp:taxon-name-part></tp:taxon-name></italic> (<abbrev xmlns:xlink="http://www.w3.org/1999/xlink" content-type="institution" xlink:title="Fungal Herbarium of Hainan Medical University" id="ABBRID0ETZHK" xlink:type="simple">FHMU</abbrev> 2004, holotype). <bold>a</bold> Basidia and pleurocystidium <bold>b</bold> Basidiospores <bold>c</bold> Cheilocystidia <bold>d</bold> Pleurocystidia <bold>e</bold> Pileipellis <bold>f</bold> Stipitipellis. Scale bars: 10 μm.</p></caption><graphic xmlns:xlink="http://www.w3.org/1999/xlink" xlink:href="mycokeys-46-055-g013.jpg" position="float" orientation="portrait" xlink:type="simple" id="oo_265018.jpg"/></fig></tp:treatment-sec><ref-list><ref id="B38"><mixed-citation xmlns:xlink="http://www.w3.org/1999/xlink" xlink:type="simple"><person-group><name name-style="western"><surname>Singer</surname><given-names>R</given-names></name></person-group> (<year>1947</year>) <article-title>The <tp:taxon-name><tp:taxon-name-part taxon-name-part-type="subbfamily">Boletoideae</tp:taxon-name-part></tp:taxon-name> of Florida with notes on extralimital species III.</article-title><source>American Midland Naturalist</source><volume>37</volume>: <fpage>1</fpage>–<lpage>135</lpage>. <ext-link xlink:type="simple" ext-link-type="doi" xlink:href="10.2307/2421647">https://doi.org/10.2307/2421647</ext-link></mixed-citation></ref><ref id="B41"><mixed-citation xmlns:xlink="http://www.w3.org/1999/xlink" xlink:type="simple"><person-group><name name-style="western"><surname>Smith</surname><given-names>AH</given-names></name><name name-style="western"><surname>Thiers</surname><given-names>HD</given-names></name></person-group> (<year>1971</year>) <source>The Boletes of Michigan.</source><publisher-name>University of Michigan Press</publisher-name>, <publisher-loc>Ann Arbor</publisher-loc>, <size units="page">428 pp</size>.</mixed-citation></ref><ref id="B15"><mixed-citation xmlns:xlink="http://www.w3.org/1999/xlink" xlink:type="simple"><person-group><name name-style="western"><surname>Halling</surname><given-names>RE</given-names></name><name name-style="western"><surname>Nuhn</surname><given-names>M</given-names></name><name name-style="western"><surname>Fechner</surname><given-names>NA</given-names></name><name name-style="western"><surname>Osmundson</surname><given-names>TW</given-names></name><name name-style="western"><surname>Soytong</surname><given-names>K</given-names></name><name name-style="western"><surname>Arora</surname><given-names>D</given-names></name><name name-style="western"><surname>Hibbett</surname><given-names>DS</given-names></name><name name-style="western"><surname>Binder</surname><given-names>M</given-names></name></person-group> (<year>2012</year>) <article-title><italic><tp:taxon-name><tp:taxon-name-part taxon-name-part-type="genus">Sutorius</tp:taxon-name-part></tp:taxon-name></italic>: a new genus for <italic><tp:taxon-name><tp:taxon-name-part taxon-name-part-type="genus">Boletus</tp:taxon-name-part><tp:taxon-name-part taxon-name-part-type="species">eximius</tp:taxon-name-part></tp:taxon-name></italic>.</article-title><source>Mycologia</source><volume>104</volume>: <fpage>951</fpage>–<lpage>961</lpage>. <ext-link xlink:type="simple" ext-link-type="doi" xlink:href="10.3852/11-376">https://doi.org/10.3852/11-376</ext-link></mixed-citation></ref></ref-list></tp:taxon-treatment>
